# Supplementary material for: Intestinal Protists in Captive Non-human Primates and Their Handlers in Six European Zoological Gardens. Molecular Evidence of Zoonotic Transmission
Source: Front Vet Sci. 2022 Jan 4;8:819887. doi: 10.3389/fvets.2021.819887 (PMC8763706; doi:10.3389/fvets.2021.819887)
Supplement: Supplementary file 1 [file Table_1.xlsx]

## Sheet: Table S1 Full dataset
Sample ID No.	Institution	Region	Country	Common name	Scientific name	Genera	Sample date	Sampling campaign	Preservation/storage	Sex	Age	Cryptosporidium ssu-PCR	Sequencing	SNPs ssu	Consensus sequence ssu	Cryptosporidium gp60-PCR	Sequencing	SNPs gp60	Consensus sequence gp60	qPCR Entamoeba histolytica	Ct value	qPCR Entamoeba dispar	Ct value	Giardia duodenalis qPCR	Ct value	gdh-PCR	gdh sequencing	SNPS gdh	Consensus sequence gdh	bg-PCR	bg sequencing	SNPs bg	Consensus sequence bg	tpi-PCR	tpi sequencing	SNPs tpi	Consensus sequence tpi	Assigned genotype	Blastocystis ssu-PCR	Assigned sub-type	Allele	SNPs ssu	Homology (%)	Consensus sequence ssu	E. bieneusi ITS-PCR	Sequencing	SNPs ITS	Consensus sequence ITS-PCR	Balantioides coli ITS-PCR
SUJ1	Santillana Zoo	Cantabria	Spain	Human	Homo sapiens	Homo	22.10.2018	1	Frozen -20 C	Male	60	Negative	‒	‒	‒	‒	‒	‒	‒	Negative	‒	Negative	‒	Negative	‒	‒	‒	‒	‒	‒	‒	‒	‒	‒	‒	‒	‒	‒	Dubious	Untypable	‒	‒	‒	‒	Negative	‒	‒	‒	Negative
SUJ2	Santillana Zoo	Cantabria	Spain	Human	Homo sapiens	Homo	22.10.2018	1	Frozen -20 C	Female	30	Negative	‒	‒	‒	‒	‒	‒	‒	Negative	‒	Negative	‒	Negative	‒	‒	‒	‒	‒	‒	‒	‒	‒	‒	‒	‒	‒	‒	Negative	‒	‒	‒	‒	‒	Negative	‒	‒	‒	Negative
SUJ3	Santillana Zoo	Cantabria	Spain	Human	Homo sapiens	Homo	22.10.2018	1	Frozen -20 C	Female	27	Negative	‒	‒	‒	‒	‒	‒	‒	Negative	‒	Negative	‒	Negative	‒	‒	‒	‒	‒	‒	‒	‒	‒	‒	‒	‒	‒	‒	Negative	‒	‒	‒	‒	‒	Negative	‒	‒	‒	Negative
SUJ4	Madrid Zoo Aquarium	Madrid	Spain	Human	Homo sapiens	Homo	26.11.2018	1	Fresh	Female	43	Negative	‒	‒	‒	‒	‒	‒	‒	Negative	‒	Negative	‒	Negative	‒	‒	‒	‒	‒	‒	‒	‒	‒	‒	‒	‒	‒	‒	Positive	ST4	42	None	100	Yes	Negative	‒	‒	‒	Negative
SUJ5	Madrid Zoo Aquarium	Madrid	Spain	Human	Homo sapiens	Homo	26.11.2018	1	Fresh	Female	23	Negative	‒	‒	‒	‒	‒	‒	‒	Negative	‒	Negative	‒	Negative	‒	‒	‒	‒	‒	‒	‒	‒	‒	‒	‒	‒	‒	‒	Positive	ST1	4	2 out	99	Yes	Negative	‒	‒	‒	Negative
SUJ6	Faunia	Madrid	Spain	Human	Homo sapiens	Homo	29.11.2018	1	Fresh	Female	29	Negative	‒	‒	‒	‒	‒	‒	‒	Negative	‒	Negative	‒	Negative	‒	‒	‒	‒	‒	‒	‒	‒	‒	‒	‒	‒	‒	‒	Negative	‒	‒	‒	‒	‒	Negative	‒	‒	‒	Negative
SUJ7	Faunia	Madrid	Spain	Human	Homo sapiens	Homo	29.11.2018	1	Fresh	Female	33	Negative	‒	‒	‒	‒	‒	‒	‒	Negative	‒	Negative	‒	Negative	‒	‒	‒	‒	‒	‒	‒	‒	‒	‒	‒	‒	‒	‒	Negative	‒	‒	‒	‒	‒	Negative	‒	‒	‒	Negative
SUJ8	Faunia	Madrid	Spain	Human	Homo sapiens	Homo	29.11.2018	1	Fresh	Female	38	Negative	‒	‒	‒	‒	‒	‒	‒	Negative	‒	Negative	‒	Negative	‒	‒	‒	‒	‒	‒	‒	‒	‒	‒	‒	‒	‒	‒	Positive	ST4	42	None	100	Yes	Negative	‒	‒	‒	Negative
SUJ9	Faunia	Madrid	Spain	Human	Homo sapiens	Homo	29.11.2018	1	Fresh	Male	27	Negative	‒	‒	‒	‒	‒	‒	‒	Negative	‒	Negative	‒	Negative	‒	‒	‒	‒	‒	‒	‒	‒	‒	‒	‒	‒	‒	‒	Negative	‒	‒	‒	‒	‒	Negative	‒	‒	‒	Negative
SUJ10	Faunia	Madrid	Spain	Human	Homo sapiens	Homo	29.11.2018	1	Fresh	Female	25	Negative	‒	‒	‒	‒	‒	‒	‒	Negative	‒	Negative	‒	Negative	‒	‒	‒	‒	‒	‒	‒	‒	‒	‒	‒	‒	‒	‒	Negative	‒	‒	‒	‒	‒	Negative	‒	‒	‒	Negative
SUJ11	Faunia	Madrid	Spain	Human	Homo sapiens	Homo	29.11.2018	1	Fresh	Female	41	Negative	‒	‒	‒	‒	‒	‒	‒	Negative	‒	Negative	‒	Negative	‒	‒	‒	‒	‒	‒	‒	‒	‒	‒	‒	‒	‒	‒	Positive	ST1	4	None	100	Yes	Negative	‒	‒	‒	Negative
SUJ12	Madrid Zoo Aquarium	Madrid	Spain	Human	Homo sapiens	Homo	26.11.2018	1	Fresh	Female	35	Negative	‒	‒	‒	‒	‒	‒	‒	Negative	‒	Negative	‒	Negative	‒	‒	‒	‒	‒	‒	‒	‒	‒	‒	‒	‒	‒	‒	Positive	ST1	1+2	A21R	99	Yes	Negative	‒	‒	‒	Negative
SUJ13	Madrid Zoo Aquarium	Madrid	Spain	Human	Homo sapiens	Homo	26.11.2018	1	Fresh	Male	56	Negative	‒	‒	‒	‒	‒	‒	‒	Negative	‒	Negative	‒	Negative	‒	‒	‒	‒	‒	‒	‒	‒	‒	‒	‒	‒	‒	‒	Negative	‒	‒	‒	‒	‒	Negative	‒	‒	‒	Negative
SUJ14	Madrid Zoo Aquarium	Madrid	Spain	Human	Homo sapiens	Homo	26.11.2018	1	Fresh	Male	Unknown	Negative	‒	‒	‒	‒	‒	‒	‒	Negative	‒	Negative	‒	Negative	‒	‒	‒	‒	‒	‒	‒	‒	‒	‒	‒	‒	‒	‒	Positive	ST2	Unknown	Unknown	99	Yes	Negative	‒	‒	‒	Negative
SUJ15	Madrid Zoo Aquarium	Madrid	Spain	Human	Homo sapiens	Homo	26.11.2018	1	Fresh	Female	27	Positive	C. hominis/parvum	??	No	Negative	‒	‒	‒	Negative	‒	Negative	‒	Negative	‒	‒	‒	‒	‒	‒	‒	‒	‒	‒	‒	‒	‒	‒	Positive	ST1	1+2	A21R	99	Yes	Negative	‒	‒	‒	Negative
SUJ16	Madrid Zoo Aquarium	Madrid	Spain	Human	Homo sapiens	Homo	26.11.2018	1	Fresh	Male	53	Negative	‒	‒	‒	‒	‒	‒	‒	Negative	‒	Negative	‒	Negative	‒	‒	‒	‒	‒	‒	‒	‒	‒	‒	‒	‒	‒	‒	Positive	ST4	42	None	100	Yes	Negative	‒	‒	‒	Negative
SUJ17	Madrid Zoo Aquarium	Madrid	Spain	Human	Homo sapiens	Homo	26.11.2018	1	Fresh	Male	56	Positive	C. hominis	Del697T	Yes	Negative	‒	‒	‒	Negative	‒	Negative	‒	Negative	‒	‒	‒	‒	‒	‒	‒	‒	‒	‒	‒	‒	‒	‒	Negative	‒	‒	‒	‒	‒	Negative	‒	‒	‒	Negative
SUJ18	Madrid Zoo Aquarium	Madrid	Spain	Human	Homo sapiens	Homo	26.11.2018	1	Fresh	Female	31	Negative	‒	‒	‒	‒	‒	‒	‒	Negative	‒	Negative	‒	Negative	‒	‒	‒	‒	‒	‒	‒	‒	‒	‒	‒	‒	‒	‒	Negative	‒	‒	‒	‒	‒	Negative	‒	‒	‒	Negative
SUJ19	Madrid Zoo Aquarium	Madrid	Spain	Human	Homo sapiens	Homo	26.11.2018	1	Fresh	Male	51	Negative	‒	‒	‒	‒	‒	‒	‒	Negative	‒	Negative	‒	Negative	‒	‒	‒	‒	‒	‒	‒	‒	‒	‒	‒	‒	‒	‒	Negative	‒	‒	‒	‒	‒	Negative	‒	‒	‒	Negative
SUJ20	Madrid Zoo Aquarium	Madrid	Spain	Human	Homo sapiens	Homo	26.11.2018	1	Fresh	Female	27	Negative	‒	‒	‒	‒	‒	‒	‒	Negative	‒	Negative	‒	Negative	‒	‒	‒	‒	‒	‒	‒	‒	‒	‒	‒	‒	‒	‒	Negative	‒	‒	‒	‒	‒	Negative	‒	‒	‒	Negative
SUJ21	Madrid Zoo Aquarium	Madrid	Spain	Human	Homo sapiens	Homo	26.11.2018	1	Fresh	Female	38	Negative	‒	‒	‒	‒	‒	‒	‒	Negative	‒	Negative	‒	Positive	31.0	Negative	‒	‒	‒	Negative	‒	‒	‒	Negative	‒	‒	‒	Unknown	Negative	‒	‒	‒	‒	‒	Negative	‒	‒	‒	Negative
SUJ22	Madrid Zoo Aquarium	Madrid	Spain	Human	Homo sapiens	Homo	26.11.2018	1	Fresh	Female	46	Negative	‒	‒	‒	‒	‒	‒	‒	Negative	‒	Negative	‒	Negative	‒	‒	‒	‒	‒	‒	‒	‒	‒	‒	‒	‒	‒	‒	Negative	‒	‒	‒	‒	‒	Negative	‒	‒	‒	Negative
SUJ23	Madrid Zoo Aquarium	Madrid	Spain	Human	Homo sapiens	Homo	26.11.2018	1	Fresh	Female	49	Negative	‒	‒	‒	‒	‒	‒	‒	Negative	‒	Negative	‒	Negative	‒	‒	‒	‒	‒	‒	‒	‒	‒	‒	‒	‒	‒	‒	Negative	‒	‒	‒	‒	‒	Negative	‒	‒	‒	Negative
SUJ24	Madrid Zoo Aquarium	Madrid	Spain	Human	Homo sapiens	Homo	26.11.2018	1	Fresh	Female	23	Negative	‒	‒	‒	‒	‒	‒	‒	Negative	‒	Negative	‒	Negative	‒	‒	‒	‒	‒	‒	‒	‒	‒	‒	‒	‒	‒	‒	Positive	ST4	42	None	100	Yes	Negative	‒	‒	‒	Negative
SUJ25	Madrid Zoo Aquarium	Madrid	Spain	Human	Homo sapiens	Homo	26.11.2018	1	Fresh	Female	35	Negative	‒	‒	‒	‒	‒	‒	‒	Negative	‒	Negative	‒	Negative	‒	‒	‒	‒	‒	‒	‒	‒	‒	‒	‒	‒	‒	‒	Positive	ST1	1+2	A21R (1 out)	99	Yes	Negative	‒	‒	‒	Negative
SUJ26	Madrid Zoo Aquarium	Madrid	Spain	Human	Homo sapiens	Homo	26.11.2018	1	Fresh	Female	42	Negative	‒	‒	‒	‒	‒	‒	‒	Negative	‒	Negative	‒	Negative	‒	‒	‒	‒	‒	‒	‒	‒	‒	‒	‒	‒	‒	‒	Negative	‒	‒	‒	‒	‒	Negative	‒	‒	‒	Negative
SUJ43	Barcelona Zoo	Barcelona	Spain	Human	Homo sapiens	Homo	06.03.2019	1	Fresh	Unknown	Unknown	Negative	‒	‒	‒	‒	‒	‒	‒	Negative	‒	Negative	‒	Negative	‒	‒	‒	‒	‒	‒	‒	‒	‒	‒	‒	‒	‒	‒	Negative	‒	‒	‒	‒	‒	Negative	‒	‒	‒	Negative
SUJ44	Barcelona Zoo	Barcelona	Spain	Human	Homo sapiens	Homo	06.03.2019	1	Fresh	Unknown	Unknown	Negative	‒	‒	‒	‒	‒	‒	‒	Negative	‒	Negative	‒	Negative	‒	‒	‒	‒	‒	‒	‒	‒	‒	‒	‒	‒	‒	‒	Dubious	Untypable	‒	‒	‒	‒	Negative	‒	‒	‒	Negative
SUJ45	Barcelona Zoo	Barcelona	Spain	Human	Homo sapiens	Homo	06.03.2019	1	Fresh	Unknown	Unknown	Negative	Mumps virus	‒	‒	‒	‒	‒	‒	Negative	‒	Negative	‒	Negative	‒	‒	‒	‒	‒	‒	‒	‒	‒	‒	‒	‒	‒	‒	Negative	‒	‒	‒	‒	‒	Negative	‒	‒	‒	Negative
SUJ46	Barcelona Zoo	Barcelona	Spain	Human	Homo sapiens	Homo	06.03.2019	1	Fresh	Unknown	Unknown	Negative	‒	‒	‒	‒	‒	‒	‒	Negative	‒	Negative	‒	Negative	‒	‒	‒	‒	‒	‒	‒	‒	‒	‒	‒	‒	‒	‒	Positive	ST3	34	None	100	Yes	Negative	‒	‒	‒	Negative
SUJ47	Barcelona Zoo	Barcelona	Spain	Human	Homo sapiens	Homo	06.03.2019	1	Fresh	Unknown	Unknown	Negative	‒	‒	‒	‒	‒	‒	‒	Negative	‒	Negative	‒	Negative	‒	‒	‒	‒	‒	‒	‒	‒	‒	‒	‒	‒	‒	‒	Positive	ST3	12+24+27	A64R, A153R, A154M	99	Yes	Negative	‒	‒	‒	Negative
SUJ58	La Vallée de Singes	Romagne	France	Human	Homo sapiens	Homo	10.08.2019	1	Fresh	Unknown	Unknown	Negative	‒	‒	‒	‒	‒	‒	‒	Negative	‒	Negative	‒	Negative	‒	‒	‒	‒	‒	‒	‒	‒	‒	‒	‒	‒	‒	‒	Dubious	Untypable	‒	‒	‒	‒	Negative	‒	‒	‒	Negative
SUJ59	La Vallée de Singes	Romagne	France	Human	Homo sapiens	Homo	10.08.2019	1	Fresh	Unknown	Unknown	Negative	‒	‒	‒	‒	‒	‒	‒	Negative	‒	Negative	‒	Negative	‒	‒	‒	‒	‒	‒	‒	‒	‒	‒	‒	‒	‒	‒	Negative	‒	‒	‒	‒	‒	Negative	‒	‒	‒	Negative
SUJ60	La Vallée de Singes	Romagne	France	Human	Homo sapiens	Homo	10.08.2019	1	Fresh	Unknown	Unknown	Negative	‒	‒	‒	‒	‒	‒	‒	Negative	‒	Negative	‒	Negative	‒	‒	‒	‒	‒	‒	‒	‒	‒	‒	‒	‒	‒	‒	Negative	‒	‒	‒	‒	‒	Negative	‒	‒	‒	Negative
SUJ61	La Vallée de Singes	Romagne	France	Human	Homo sapiens	Homo	10.08.2019	1	Fresh	Unknown	Unknown	Negative	‒	‒	‒	‒	‒	‒	‒	Negative	‒	Positive	28.9	Negative	‒	‒	‒	‒	‒	‒	‒	‒	‒	‒	‒	‒	‒	‒	Dubious	Untypable	‒	‒	‒	‒	Negative	‒	‒	‒	Negative
SUJ62	La Vallée de Singes	Romagne	France	Human	Homo sapiens	Homo	10.08.2019	1	Fresh	Unknown	Unknown	Negative	‒	‒	‒	‒	‒	‒	‒	Negative	‒	Negative	‒	Negative	‒	‒	‒	‒	‒	‒	‒	‒	‒	‒	‒	‒	‒	‒	Negative	‒	‒	‒	‒	‒	Negative	‒	‒	‒	Negative
SUJ63	La Vallée de Singes	Romagne	France	Human	Homo sapiens	Homo	10.08.2019	1	Fresh	Unknown	Unknown	Negative	‒	‒	‒	‒	‒	‒	‒	Negative	‒	Negative	‒	Negative	‒	‒	‒	‒	‒	‒	‒	‒	‒	‒	‒	‒	‒	‒	Negative	‒	‒	‒	‒	‒	Negative	‒	‒	‒	Negative
SUJ64	Madrid Zoo Aquarium	Madrid	Spain	Human	Homo sapiens	Homo	19.09.2019	2	Fresh	Unknown	Unknown	Negative	‒	‒	‒	‒	‒	‒	‒	Negative	‒	Negative	‒	Negative	‒	‒	‒	‒	‒	‒	‒	‒	‒	‒	‒	‒	‒	‒	Negative	‒	‒	‒	‒	‒	Negative	‒	‒	‒	Negative
SUJ65	Madrid Zoo Aquarium	Madrid	Spain	Human	Homo sapiens	Homo	19.09.2019	2	Fresh	Unknown	Unknown	Negative	‒	‒	‒	‒	‒	‒	‒	Negative	‒	Negative	‒	Negative	‒	‒	‒	‒	‒	‒	‒	‒	‒	‒	‒	‒	‒	‒	Negative	‒	‒	‒	‒	‒	Negative	‒	‒	‒	Negative
SUJ66	Madrid Zoo Aquarium	Madrid	Spain	Human	Homo sapiens	Homo	19.09.2019	2	Fresh	Unknown	Unknown	Negative	‒	‒	‒	‒	‒	‒	‒	Negative	‒	Negative	‒	Negative	‒	‒	‒	‒	‒	‒	‒	‒	‒	‒	‒	‒	‒	‒	Negative	‒	‒	‒	‒	‒	Negative	‒	‒	‒	Negative
SUJ67	Madrid Zoo Aquarium	Madrid	Spain	Human	Homo sapiens	Homo	19.09.2019	2	Fresh	Unknown	Unknown	Negative	‒	‒	‒	‒	‒	‒	‒	Negative	‒	Negative	‒	Negative	‒	‒	‒	‒	‒	‒	‒	‒	‒	‒	‒	‒	‒	‒	Negative	‒	‒	‒	‒	‒	Negative	‒	‒	‒	Negative
SUJ68	Madrid Zoo Aquarium	Madrid	Spain	Human	Homo sapiens	Homo	19.09.2019	2	Fresh	Unknown	Unknown	Negative	‒	‒	‒	‒	‒	‒	‒	Negative	‒	Negative	‒	Negative	‒	‒	‒	‒	‒	‒	‒	‒	‒	‒	‒	‒	‒	‒	Negative	‒	‒	‒	‒	‒	Negative	‒	‒	‒	Negative
SUJ69	Madrid Zoo Aquarium	Madrid	Spain	Human	Homo sapiens	Homo	19.09.2019	2	Fresh	Unknown	Unknown	Negative	‒	‒	‒	‒	‒	‒	‒	Negative	‒	Negative	‒	Negative	‒	‒	‒	‒	‒	‒	‒	‒	‒	‒	‒	‒	‒	‒	Negative	‒	‒	‒	‒	‒	Negative	‒	‒	‒	Negative
SUJ70	Madrid Zoo Aquarium	Madrid	Spain	Human	Homo sapiens	Homo	19.09.2019	2	Fresh	Unknown	Unknown	Negative	‒	‒	‒	‒	‒	‒	‒	Negative	‒	Negative	‒	Negative	‒	‒	‒	‒	‒	‒	‒	‒	‒	‒	‒	‒	‒	‒	Negative	‒	‒	‒	‒	‒	Negative	‒	‒	‒	Negative
SUJ71	Madrid Zoo Aquarium	Madrid	Spain	Human	Homo sapiens	Homo	19.09.2019	2	Fresh	Unknown	Unknown	Negative	‒	‒	‒	‒	‒	‒	‒	Negative	‒	Negative	‒	Negative	‒	‒	‒	‒	‒	‒	‒	‒	‒	‒	‒	‒	‒	‒	Negative	‒	‒	‒	‒	‒	Negative	‒	‒	‒	Negative
SUJ72	Madrid Zoo Aquarium	Madrid	Spain	Human	Homo sapiens	Homo	19.09.2019	2	Fresh	Unknown	Unknown	Negative	‒	‒	‒	‒	‒	‒	‒	Negative	‒	Negative	‒	Negative	‒	‒	‒	‒	‒	‒	‒	‒	‒	‒	‒	‒	‒	‒	Negative	‒	‒	‒	‒	‒	Negative	‒	‒	‒	Negative
SUJ73	Madrid Zoo Aquarium	Madrid	Spain	Human	Homo sapiens	Homo	19.09.2019	2	Fresh	Unknown	Unknown	Negative	‒	‒	‒	‒	‒	‒	‒	Negative	‒	Negative	‒	Negative	‒	‒	‒	‒	‒	‒	‒	‒	‒	‒	‒	‒	‒	‒	Negative	‒	‒	‒	‒	‒	Negative	‒	‒	‒	Negative
SUJ74	Madrid Zoo Aquarium	Madrid	Spain	Human	Homo sapiens	Homo	19.09.2019	2	Fresh	Unknown	Unknown	Negative	‒	‒	‒	‒	‒	‒	‒	Negative	‒	Negative	‒	Negative	‒	‒	‒	‒	‒	‒	‒	‒	‒	‒	‒	‒	‒	‒	Negative	‒	‒	‒	‒	‒	Negative	‒	‒	‒	Negative
SUJ75	Madrid Zoo Aquarium	Madrid	Spain	Human	Homo sapiens	Homo	26.09.2019	2	Fresh	Unknown	Unknown	Negative	‒	‒	‒	‒	‒	‒	‒	Negative	‒	Negative	‒	Negative	‒	‒	‒	‒	‒	‒	‒	‒	‒	‒	‒	‒	‒	‒	Negative	‒	‒	‒	‒	‒	Negative	‒	‒	‒	Negative
SUJ76	Madrid Zoo Aquarium	Madrid	Spain	Human	Homo sapiens	Homo	26.09.2019	2	Fresh	Unknown	Unknown	Negative	‒	‒	‒	‒	‒	‒	‒	Negative	‒	Negative	‒	Negative	‒	‒	‒	‒	‒	‒	‒	‒	‒	‒	‒	‒	‒	‒	Positive	ST1	4	None	100	Yes	Negative	‒	‒	‒	Negative
SUJ77	Madrid Zoo Aquarium	Madrid	Spain	Human	Homo sapiens	Homo	26.09.2019	2	Fresh	Unknown	Unknown	Negative	‒	‒	‒	‒	‒	‒	‒	Negative	‒	Negative	‒	Negative	‒	‒	‒	‒	‒	‒	‒	‒	‒	‒	‒	‒	‒	‒	Negative	‒	‒	‒	‒	‒	Negative	‒	‒	‒	Negative
SUJ89	Santillana Zoo	Cantabria	Spain	Human	Homo sapiens	Homo	20.02.2020	2	Frozen -20 C	Unknown	Unknown	Negative	‒	‒	‒	‒	‒	‒	‒	Negative	‒	Negative	‒	Negative	‒	‒	‒	‒	‒	‒	‒	‒	‒	‒	‒	‒	‒	‒	Positive	ST3	22	None	100	Yes	Negative	‒	‒	‒	Negative
SUJ90	Santillana Zoo	Cantabria	Spain	Human	Homo sapiens	Homo	20.02.2020	2	Frozen -20 C	Unknown	Unknown	Negative	‒	‒	‒	‒	‒	‒	‒	Negative	‒	Negative	‒	Negative	‒	‒	‒	‒	‒	‒	‒	‒	‒	‒	‒	‒	‒	‒	Negative	‒	‒	‒	‒	‒	Negative	‒	‒	‒	Negative
SUJ91	Santillana Zoo	Cantabria	Spain	Human	Homo sapiens	Homo	20.02.2020	2	Frozen -20 C	Unknown	Unknown	Negative	‒	‒	‒	‒	‒	‒	‒	Negative	‒	Negative	‒	Negative	‒	‒	‒	‒	‒	‒	‒	‒	‒	‒	‒	‒	‒	‒	Positive	ST1	4	None	100	Yes	Negative	‒	‒	‒	Negative
SUJ92	Santillana Zoo	Cantabria	Spain	Human	Homo sapiens	Homo	20.02.2020	2	Frozen -20 C	Unknown	Unknown	Negative	‒	‒	‒	‒	‒	‒	‒	Negative	‒	Negative	‒	Negative	‒	‒	‒	‒	‒	‒	‒	‒	‒	‒	‒	‒	‒	‒	Negative	‒	‒	‒	‒	‒	Negative	‒	‒	‒	Negative
SUJ93	Santillana Zoo	Cantabria	Spain	Human	Homo sapiens	Homo	18.02.2020	2	Frozen -20 C	Unknown	Unknown	Negative	‒	‒	‒	‒	‒	‒	‒	Negative	‒	Negative	‒	Negative	‒	‒	‒	‒	‒	‒	‒	‒	‒	‒	‒	‒	‒	‒	Negative	‒	‒	‒	‒	‒	Negative	‒	‒	‒	Negative
SUJ94	Santillana Zoo	Cantabria	Spain	Human	Homo sapiens	Homo	19.02.2020	2	Frozen -20 C	Unknown	Unknown	Negative	‒	‒	‒	‒	‒	‒	‒	Negative	‒	Negative	‒	Negative	‒	‒	‒	‒	‒	‒	‒	‒	‒	‒	‒	‒	‒	‒	Positive	ST1	1+2	A132S	99	Yes	Negative	‒	‒	‒	Negative
SUJ98	Barcelona Zoo	Barcelona	Spain	Human	Homo sapiens	Homo	09.03.2020	2	Frozen -20 C	Unknown	Unknown	Negative	‒	‒	‒	‒	‒	‒	‒	Negative	‒	Negative	‒	Negative	‒	‒	‒	‒	‒	‒	‒	‒	‒	‒	‒	‒	‒	‒	Negative	‒	‒	‒	‒	‒	Negative	‒	‒	‒	Negative
SUJ99	Barcelona Zoo	Barcelona	Spain	Human	Homo sapiens	Homo	10.03.2020	2	Frozen -20 C	Unknown	Unknown	Negative	‒	‒	‒	‒	‒	‒	‒	Negative	‒	Negative	‒	Negative	‒	‒	‒	‒	‒	‒	‒	‒	‒	‒	‒	‒	‒	‒	Negative	‒	‒	‒	‒	‒	Negative	‒	‒	‒	Negative
SUJ100	Faunia	Madrid	Spain	Human	Homo sapiens	Homo	30.11.2020	2	Frozen -20 C	Unknown	Unknown	Negative	‒	‒	‒	‒	‒	‒	‒	Negative	‒	Negative	‒	Negative	‒	‒	‒	‒	‒	‒	‒	‒	‒	‒	‒	‒	‒	‒	Negative	‒	‒	‒	‒	‒	Negative	‒	‒	‒	Negative
SUJ101	Faunia	Madrid	Spain	Human	Homo sapiens	Homo	30.11.2020	2	Frozen -20 C	Unknown	Unknown	Negative	‒	‒	‒	‒	‒	‒	‒	Negative	‒	Negative	‒	Negative	‒	‒	‒	‒	‒	‒	‒	‒	‒	‒	‒	‒	‒	‒	Negative	‒	‒	‒	‒	‒	Negative	‒	‒	‒	Negative
SUJ102	Faunia	Madrid	Spain	Human	Homo sapiens	Homo	22.12.2020	2	Frozen -20 C	Unknown	Unknown	Negative	‒	‒	‒	‒	‒	‒	‒	Negative	‒	Negative	‒	Negative	‒	‒	‒	‒	‒	‒	‒	‒	‒	‒	‒	‒	‒	‒	Negative	‒	‒	‒	‒	‒	Negative	‒	‒	‒	Negative
SUJ103	Faunia	Madrid	Spain	Human	Homo sapiens	Homo	30.11.2020	2	Frozen -20 C	Unknown	Unknown	Negative	‒	‒	‒	‒	‒	‒	‒	Negative	‒	Negative	‒	Negative	‒	‒	‒	‒	‒	‒	‒	‒	‒	‒	‒	‒	‒	‒	Negative	‒	‒	‒	‒	‒	Negative	‒	‒	‒	Negative
SUJ104	Faunia	Madrid	Spain	Human	Homo sapiens	Homo	30.11.2020	2	Frozen -20 C	Unknown	Unknown	Negative	‒	‒	‒	‒	‒	‒	‒	Negative	‒	Negative	‒	Negative	‒	‒	‒	‒	‒	‒	‒	‒	‒	‒	‒	‒	‒	‒	Positive	ST2	Unknown	Unknown	99	Yes	Negative	‒	‒	‒	Negative
SUJ105	Faunia	Madrid	Spain	Human	Homo sapiens	Homo	23.12.2020	2	Frozen -20 C	Unknown	Unknown	Negative	‒	‒	‒	‒	‒	‒	‒	Negative	‒	Negative	‒	Negative	‒	‒	‒	‒	‒	‒	‒	‒	‒	‒	‒	‒	‒	‒	Negative	‒	‒	‒	‒	‒	Negative	‒	‒	‒	Negative
SUJ106	Faunia	Madrid	Spain	Human	Homo sapiens	Homo	30.11.2020	2	Frozen -20 C	Unknown	Unknown	Negative	‒	‒	‒	‒	‒	‒	‒	Negative	‒	Negative	‒	Negative	‒	‒	‒	‒	‒	‒	‒	‒	‒	‒	‒	‒	‒	‒	Negative	‒	‒	‒	‒	‒	Negative	‒	‒	‒	Negative
SUJ107	Faunia	Madrid	Spain	Human	Homo sapiens	Homo	30.11.2020	2	Frozen -20 C	Unknown	Unknown	Negative	‒	‒	‒	‒	‒	‒	‒	Negative	‒	Negative	‒	Negative	‒	‒	‒	‒	‒	‒	‒	‒	‒	‒	‒	‒	‒	‒	Negative	‒	‒	‒	‒	‒	Negative	‒	‒	‒	Negative
SUJ108	Faunia	Madrid	Spain	Human	Homo sapiens	Homo	30.11.2020	2	Frozen -20 C	Unknown	Unknown	Negative	‒	‒	‒	‒	‒	‒	‒	Negative	‒	Negative	‒	Negative	‒	‒	‒	‒	‒	‒	‒	‒	‒	‒	‒	‒	‒	‒	Positive	ST4	42	Unknown	99	No	Negative	‒	‒	‒	Negative
SUJ109	La Vallée de Singes	Romagne	France	Human	Homo sapiens	Homo	26.08.2021	2	Fresh	Unknown	Unknown	Negative	‒	‒	‒	‒	‒	‒	‒	Negative	‒	Negative	‒	Negative	‒	‒	‒	‒	‒	‒	‒	‒	‒	‒	‒	‒	‒	‒	Negative	‒	‒	‒	‒	‒	Negative	‒	‒	‒	Negative
SUJ110	La Vallée de Singes	Romagne	France	Human	Homo sapiens	Homo	26.08.2021	2	Fresh	Unknown	Unknown	Negative	‒	‒	‒	‒	‒	‒	‒	Negative	‒	Negative	‒	Negative	‒	‒	‒	‒	‒	‒	‒	‒	‒	‒	‒	‒	‒	‒	Negative	‒	‒	‒	‒	‒	Negative	‒	‒	‒	Negative
PT1	Santillana Zoo	Cantabria	Spain	Sumatran orangutan	Pongo abelii	Pongo	22.10.2018	1	Frozen -20 C	Unknown	Unknown	Negative	Uncultured eukaryote	‒	‒	Negative	‒	‒	‒	Negative	‒	Negative	‒	Negative	‒	‒	‒	‒	‒	‒	‒	‒	‒	‒	‒	‒	‒	‒	Dubious	Untypable	‒	‒	‒	‒	Negative	‒	‒	‒	Negative
PT2	Santillana Zoo	Cantabria	Spain	White-fronted marmoset	Callithrix geoffroyi	Callithrix	15.10.2018	1	Frozen -20 C	Unknown	Unknown	Positive	C. hominis	None	Yes	Negative	‒	‒	‒	Negative	‒	Negative	‒	Positive	30.1	Negative	‒	‒	‒	Negative	‒	‒	‒	Negative	‒	‒	‒	Unknown	Dubious	Untypable	‒	‒	‒	‒	Negative	‒	‒	‒	Negative
PT3	Santillana Zoo	Cantabria	Spain	White-lipped tamarin	Saguinus labiatus	Saguinus	15.10.2018	1	Frozen -20 C	Unknown	Unknown	Negative	‒	‒	‒	‒	‒	‒	‒	Negative	‒	Negative	‒	Positive	33.2	Not done	‒	‒	‒	Not done	‒	‒	‒	Not done	‒	‒	‒	Unknown	Negative	‒	‒	‒	‒	‒	Negative	‒	‒	‒	Negative
PT4	Santillana Zoo	Cantabria	Spain	Golden lion tamarin	Leontopithecus rosalia	Leontopithecus	15.10.2018	1	Frozen -20 C	Unknown	Unknown	Negative	‒	‒	‒	‒	‒	‒	‒	Negative	‒	Positive	38.5	Negative	‒	‒	‒	‒	‒	‒	‒	‒	‒	‒	‒	‒	‒	‒	Negative	‒	‒	‒	‒	‒	Negative	‒	‒	‒	Negative
PT5	Santillana Zoo	Cantabria	Spain	Lion-tailed macaque	Macaca silenus	Macaca	22.10.2018	1	Frozen -20 C	Unknown	Unknown	Negative	‒	‒	‒	‒	‒	‒	‒	Negative	‒	Negative	‒	Negative	‒	‒	‒	‒	‒	‒	‒	‒	‒	‒	‒	‒	‒	‒	Dubious	Untypable	‒	‒	‒	‒	Negative	‒	‒	‒	Negative
PT6	Santillana Zoo	Cantabria	Spain	Pygmy marmoset	Cebuella pygmaea	Cebuella	15.10.2018	1	Frozen -20 C	Unknown	Unknown	Negative	‒	‒	‒	‒	‒	‒	‒	Negative	‒	Negative	‒	Negative	‒	‒	‒	‒	‒	‒	‒	‒	‒	‒	‒	‒	‒	‒	Negative	‒	‒	‒	‒	‒	Negative	‒	‒	‒	Negative
PT7	Santillana Zoo	Cantabria	Spain	Goeldi's marmoset	Callimico goeldii	Callimico	15.10.2018	1	Frozen -20 C	Unknown	Unknown	Negative	Beauveria sp.	‒	‒	‒	‒	‒	‒	Negative	‒	Negative	‒	Negative	‒	‒	‒	‒	‒	‒	‒	‒	‒	‒	‒	‒	‒	‒	Negative	‒	‒	‒	‒	‒	Negative	‒	‒	‒	Negative
PT8	Santillana Zoo	Cantabria	Spain	Common squirrel monkey	Saimiri sciureus	Saimiri	15.10.2018	1	Frozen -20 C	Unknown	Unknown	Negative	‒	‒	‒	‒	‒	‒	‒	Negative	‒	Negative	‒	Negative	‒	‒	‒	‒	‒	‒	‒	‒	‒	‒	‒	‒	‒	‒	Negative	‒	‒	‒	‒	‒	Negative	‒	‒	‒	Negative
PT9	Santillana Zoo	Cantabria	Spain	De Brazza's monkey	Cercopithecus neglectus	Cercopithecus	22.10.2018	1	Frozen -20 C	Unknown	Unknown	Negative	‒	‒	‒	‒	‒	‒	‒	Negative	‒	Negative	‒	Negative	‒	‒	‒	‒	‒	‒	‒	‒	‒	‒	‒	‒	‒	‒	Positive	ST1	Unknown	Unknown	98	No	Negative	‒	‒	‒	Negative
PT10	Santillana Zoo	Cantabria	Spain	Bearded-emperor tamarin	Saguinus imperator	Saguinus	15.10.2018	1	Frozen -20 C	Unknown	Unknown	Negative	‒	‒	‒	‒	‒	‒	‒	Negative	‒	Negative	‒	Negative	‒	‒	‒	‒	‒	‒	‒	‒	‒	‒	‒	‒	‒	‒	Negative	‒	‒	‒	‒	‒	Negative	‒	‒	‒	Negative
PT11	Santillana Zoo	Cantabria	Spain	Black lemur	Eulemur macaco	Eulemur	22.10.2018	1	Frozen -20 C	Unknown	Unknown	Negative	‒	‒	‒	‒	‒	‒	‒	Negative	‒	Negative	‒	Negative	‒	‒	‒	‒	‒	‒	‒	‒	‒	‒	‒	‒	‒	‒	Dubious	Untypable	‒	‒	‒	‒	Negative	‒	‒	‒	Negative
PT12	Santillana Zoo	Cantabria	Spain	Silvery marmoset	Mico argentatus	Mico	22.10.2018	1	Frozen -20 C	Unknown	Unknown	Negative	‒	‒	‒	‒	‒	‒	‒	Negative	‒	Negative	‒	Positive	38.1	Not done	‒	‒	‒	Not done	‒	‒	‒	Not done	‒	‒	‒	Unknown	Negative	‒	‒	‒	‒	‒	Negative	‒	‒	‒	Negative
PT13	Santillana Zoo	Cantabria	Spain	Red handed tamarin	Saguinus midas	Saguinus	15.10.2018	1	Frozen -20 C	Unknown	Unknown	Negative	‒	‒	‒	‒	‒	‒	‒	Negative	‒	Negative	‒	Negative	‒	‒	‒	‒	‒	‒	‒	‒	‒	‒	‒	‒	‒	‒	Negative	‒	‒	‒	‒	‒	Negative	‒	‒	‒	Negative
PT14	Santillana Zoo	Cantabria	Spain	Chimpanzee	Pan troglodytes	Pan	22.10.2018	1	Frozen -20 C	Unknown	Unknown	Negative	‒	‒	‒	‒	‒	‒	‒	Negative	‒	Positive	42.3	Negative	‒	‒	‒	‒	‒	‒	‒	‒	‒	‒	‒	‒	‒	‒	Negative	‒	‒	‒	‒	‒	Negative	‒	‒	‒	Negative
PT15	Santillana Zoo	Cantabria	Spain	Chimpanzee	Pan troglodytes	Pan	22.10.2018	1	Frozen -20 C	Unknown	Unknown	Negative	‒	‒	‒	‒	‒	‒	‒	Negative	‒	Negative	‒	Negative	‒	‒	‒	‒	‒	‒	‒	‒	‒	‒	‒	‒	‒	‒	Dubious	Untypable	‒	‒	‒	‒	Negative	‒	‒	‒	Negative
PT16	Santillana Zoo	Cantabria	Spain	Black-and-white ruffed lemur	Varecia variegata variegata	Varecia	22.10.2018	1	Frozen -20 C	Unknown	Unknown	Negative	‒	‒	‒	‒	‒	‒	‒	Negative	‒	Negative	‒	Negative	‒	‒	‒	‒	‒	‒	‒	‒	‒	‒	‒	‒	‒	‒	Negative	‒	‒	‒	‒	‒	Negative	‒	‒	‒	Negative
PT17	Santillana Zoo	Cantabria	Spain	Golden lion tamarin	Leontopithecus rosalia	Leontopithecus	22.10.2018	1	Frozen -20 C	Unknown	Unknown	Negative	‒	‒	‒	‒	‒	‒	‒	Negative	‒	Negative	‒	Negative	‒	‒	‒	‒	‒	‒	‒	‒	‒	‒	‒	‒	‒	‒	Negative	‒	‒	‒	‒	‒	Negative	‒	‒	‒	Negative
PT18	Santillana Zoo	Cantabria	Spain	Pied tamarin	Saguinus bicolor	Saguinus	22.10.2018	1	Frozen -20 C	Unknown	Unknown	Positive	C. parvum	A646G, T649G, 686_689DelTAAT, A691T	Yes	Negative	‒	‒	‒	Negative	‒	Negative	‒	Negative	‒	‒	‒	‒	‒	‒	‒	‒	‒	‒	‒	‒	‒	‒	Negative	‒	‒	‒	‒	‒	Negative	‒	‒	‒	Negative
PT19	Santillana Zoo	Cantabria	Spain	Lion-tailed macaque	Macaca silenus	Macaca	22.10.2018	1	Frozen -20 C	Unknown	Unknown	Positive	C. parvum	A646G, T649G, 686_689DelTAAT, A691T	No	Negative	‒	‒	‒	Negative	‒	Negative	‒	Negative	‒	‒	‒	‒	‒	‒	‒	‒	‒	‒	‒	‒	‒	‒	Positive	ST1	1+2	G21S	99	Yes	Negative	‒	‒	‒	Negative
PT20	Santillana Zoo	Cantabria	Spain	Mandrill	Mandrillus sphinx	Mandrillus	22.10.2018	1	Frozen -20 C	Unknown	Unknown	Negative	‒	‒	‒	‒	‒	‒	‒	Negative	‒	Negative	‒	Negative	‒	‒	‒	‒	‒	‒	‒	‒	‒	‒	‒	‒	‒	‒	Dubious	Untypable	‒	‒	‒	‒	Negative	‒	‒	‒	Negative
PT21	Santillana Zoo	Cantabria	Spain	Sumatran orangutan	Pongo abelii	Pongo	22.10.2018	1	Frozen -20 C	Unknown	Unknown	Negative	‒	‒	‒	‒	‒	‒	‒	Negative	‒	Negative	‒	Negative	‒	‒	‒	‒	‒	‒	‒	‒	‒	‒	‒	‒	‒	‒	Dubious	Untypable	‒	‒	‒	‒	Negative	‒	‒	‒	Negative
PT22	Santillana Zoo	Cantabria	Spain	Golden lion tamarin	Leontopithecus rosalia	Leontopithecus	15.10.2018	1	Frozen -20 C	Unknown	Unknown	Negative	‒	‒	‒	‒	‒	‒	‒	Negative	‒	Negative	‒	Negative	‒	‒	‒	‒	‒	‒	‒	‒	‒	‒	‒	‒	‒	‒	Negative	‒	‒	‒	‒	‒	Negative	‒	‒	‒	Negative
PT23	Santillana Zoo	Cantabria	Spain	Goeldi's marmoset	Callimico goeldii	Callimico	15.10.2018	1	Frozen -20 C	Unknown	Unknown	Negative	‒	‒	‒	‒	‒	‒	‒	Negative	‒	Negative	‒	Positive	32.5	Positive	BIV	T387C	Yes	Negative	‒	‒	‒	Negative	‒	‒	‒	BIV	Negative	‒	‒	‒	‒	‒	Negative	‒	‒	‒	Negative
PT24	Santillana Zoo	Cantabria	Spain	De Brazza's monkey	Cercopithecus neglectus	Cercopithecus	22.10.2018	1	Frozen -20 C	Unknown	Unknown	Negative	‒	‒	‒	‒	‒	‒	‒	Negative	‒	Negative	‒	Negative	‒	‒	‒	‒	‒	‒	‒	‒	‒	‒	‒	‒	‒	‒	Positive	ST1	1	None	100	Yes	Negative	‒	‒	‒	Negative
PT25	Santillana Zoo	Cantabria	Spain	Eastern black and white colobus	Colobus guereza	Colobus	22.10.2018	1	Frozen -20 C	Unknown	Unknown	Negative	‒	‒	‒	‒	‒	‒	‒	Negative	‒	Negative	‒	Negative	‒	‒	‒	‒	‒	‒	‒	‒	‒	‒	‒	‒	‒	‒	Positive	ST1	1	None	100	No	Negative	‒	‒	‒	Negative
PT26	Santillana Zoo	Cantabria	Spain	Sumatran orangutan	Pongo abelii	Pongo	22.10.2018	1	Frozen -20 C	Unknown	Unknown	Negative	‒	‒	‒	‒	‒	‒	‒	Negative	‒	Negative	‒	Negative	‒	‒	‒	‒	‒	‒	‒	‒	‒	‒	‒	‒	‒	‒	Negative	‒	‒	‒	‒	‒	Negative	‒	‒	‒	Negative
PT27	Santillana Zoo	Cantabria	Spain	Ring-tailed lemur	Lemur catta	Lemur	22.10.2018	1	Frozen -20 C	Unknown	Unknown	Negative	‒	‒	‒	‒	‒	‒	‒	Negative	‒	Negative	‒	Positive	29.1	Positive	BIV	T387C, C468T	Yes	Negative	‒	‒	‒	Negative	‒	‒	‒	BIV	Positive	ST1	1	None	100	Yes	Negative	‒	‒	‒	Negative
PT28	Santillana Zoo	Cantabria	Spain	Golden lion tamarin	Leontopithecus rosalia	Leontopithecus	22.10.2018	1	Frozen -20 C	Unknown	Unknown	Negative	‒	‒	‒	‒	‒	‒	‒	Negative	‒	Negative	‒	Negative	‒	‒	‒	‒	‒	‒	‒	‒	‒	‒	‒	‒	‒	‒	Negative	‒	‒	‒	‒	‒	Negative	‒	‒	‒	Negative
PT29	Santillana Zoo	Cantabria	Spain	Cotton-top tamarin	Saguinus oedipus	Saguinus	15.10.2018	1	Frozen -20 C	Unknown	Unknown	Negative	‒	‒	‒	‒	‒	‒	‒	Negative	‒	Negative	‒	Negative	‒	‒	‒	‒	‒	‒	‒	‒	‒	‒	‒	‒	‒	‒	Negative	‒	‒	‒	‒	‒	Negative	‒	‒	‒	Negative
PT30	Santillana Zoo	Cantabria	Spain	Red ruffed lemur	Varecia rubra	Varecia	22.10.2018	1	Frozen -20 C	Unknown	Unknown	Negative	Neopharophaeria sp.	‒	‒	‒	‒	‒	‒	Negative	‒	Negative	‒	Negative	‒	‒	‒	‒	‒	‒	‒	‒	‒	‒	‒	‒	‒	‒	Negative	‒	‒	‒	‒	‒	Negative	‒	‒	‒	Negative
PT31	Santillana Zoo	Cantabria	Spain	White-faced saki	Pithecia pithecia	Pithecia	15.10.2018	1	Frozen -20 C	Unknown	Unknown	Negative	‒	‒	‒	‒	‒	‒	‒	Negative	‒	Negative	‒	Negative	‒	‒	‒	‒	‒	‒	‒	‒	‒	‒	‒	‒	‒	‒	Negative	‒	‒	‒	‒	‒	Negative	‒	‒	‒	Negative
PT32	Madrid Zoo Aquarium	Madrid	Spain	Eastern black and white colobus	Colobus guereza	Colobus	26.11.2018	1	Fresh	Unknown	Unknown	Negative	‒	‒	‒	‒	‒	‒	‒	Negative	‒	Negative	‒	Negative	‒	‒	‒	‒	‒	‒	‒	‒	‒	‒	‒	‒	‒	‒	Dubious	Untypable	‒	‒	‒	‒	Negative	‒	‒	‒	Negative
PT33	Madrid Zoo Aquarium	Madrid	Spain	Chimpanzee	Pan troglodytes	Pan	26.11.2018	1	Fresh	Unknown	Unknown	Negative	‒	‒	‒	‒	‒	‒	‒	Negative	‒	Negative	‒	Negative	‒	‒	‒	‒	‒	‒	‒	‒	‒	‒	‒	‒	‒	‒	Positive	ST2	12	None	100	Yes	Negative	‒	‒	‒	Dubious
PT34	Madrid Zoo Aquarium	Madrid	Spain	Western lowland gorilla	Gorilla gorilla gorilla	Gorilla	26.11.2018	1	Fresh	Unknown	Unknown	Negative	‒	‒	‒	‒	‒	‒	‒	Negative	‒	Negative	‒	Negative	‒	‒	‒	‒	‒	‒	‒	‒	‒	‒	‒	‒	‒	‒	Dubious	Untypable	‒	‒	‒	‒	Negative	‒	‒	‒	Dubious
PT35	Madrid Zoo Aquarium	Madrid	Spain	Western lowland gorilla	Gorilla gorilla gorilla	Gorilla	26.11.2018	1	Fresh	Unknown	Unknown	Negative	‒	‒	‒	‒	‒	‒	‒	Negative	‒	Negative	‒	Negative	‒	‒	‒	‒	‒	‒	‒	‒	‒	‒	‒	‒	‒	‒	Negative	‒	‒	‒	‒	‒	Negative	‒	‒	‒	Positive
PT36	Madrid Zoo Aquarium	Madrid	Spain	Chimpanzee	Pan troglodytes	Pan	26.11.2018	1	Fresh	Unknown	Unknown	Negative	‒	‒	‒	‒	‒	‒	‒	Negative	‒	Negative	‒	Negative	‒	‒	‒	‒	‒	‒	‒	‒	‒	‒	‒	‒	‒	‒	Dubious	Untypable	‒	‒	‒	‒	Negative	‒	‒	‒	Negative
PT37	Madrid Zoo Aquarium	Madrid	Spain	Bornean orangutan	Pongo pygmaeus	Pongo	26.11.2018	1	Fresh	Unknown	Unknown	Negative	‒	‒	‒	‒	‒	‒	‒	Negative	‒	Negative	‒	Negative	‒	‒	‒	‒	‒	‒	‒	‒	‒	‒	‒	‒	‒	‒	Dubious	Untypable	‒	‒	‒	‒	Negative	‒	‒	‒	Negative
PT38	Madrid Zoo Aquarium	Madrid	Spain	Chimpanzee	Pan troglodytes	Pan	26.11.2018	1	Fresh	Unknown	Unknown	Negative	‒	‒	‒	‒	‒	‒	‒	Negative	‒	Negative	‒	Negative	‒	‒	‒	‒	‒	‒	‒	‒	‒	‒	‒	‒	‒	‒	Dubious	Untypable	‒	‒	‒	‒	Negative	‒	‒	‒	Negative
PT39	Madrid Zoo Aquarium	Madrid	Spain	Tufted capuchin	Cebus apella	Cebus	26.11.2018	1	Fresh	Unknown	Unknown	Negative	‒	‒	‒	‒	‒	‒	‒	Negative	‒	Negative	‒	Positive	37.4	Not done	‒	‒	‒	Not done	‒	‒	‒	Not done	‒	‒	‒	Unknown	Negative	‒	‒	‒	‒	‒	Negative	‒	‒	‒	Negative
PT40	Madrid Zoo Aquarium	Madrid	Spain	Eastern black and white colobus	Colobus guereza	Colobus	26.11.2018	1	Fresh	Unknown	Unknown	Negative	‒	‒	‒	‒	‒	‒	‒	Negative	‒	Negative	‒	Negative	‒	‒	‒	‒	‒	‒	‒	‒	‒	‒	‒	‒	‒	‒	Positive	ST3	30	None	100	Yes	Negative	‒	‒	‒	Negative
PT41	Madrid Zoo Aquarium	Madrid	Spain	Lar gibbon	Hylobates lar	Hylobates	26.11.2018	1	Fresh	Unknown	Unknown	Negative	‒	‒	‒	‒	‒	‒	‒	Negative	‒	Negative	‒	Negative	‒	‒	‒	‒	‒	‒	‒	‒	‒	‒	‒	‒	‒	‒	Dubious	Untypable	‒	‒	‒	‒	Negative	‒	‒	‒	Positive
PT42	Madrid Zoo Aquarium	Madrid	Spain	Ring-tailed lemur + Mayote + Variegatus	Lemurids	Lemur	26.11.2018	1	Fresh	Unknown	Unknown	Negative	‒	‒	‒	‒	‒	‒	‒	Negative	‒	Negative	‒	Negative	‒	‒	‒	‒	‒	‒	‒	‒	‒	‒	‒	‒	‒	‒	Positive	ST5	17	None	100	Yes	Negative	‒	‒	‒	Negative
PT43	Madrid Zoo Aquarium	Madrid	Spain	Müller's gibbon	Hylobates muelleri	Hylobates	26.11.2018	1	Fresh	Unknown	Unknown	Negative	‒	‒	‒	‒	‒	‒	‒	Negative	‒	Negative	‒	Negative	‒	‒	‒	‒	‒	‒	‒	‒	‒	‒	‒	‒	‒	‒	Negative	‒	‒	‒	‒	‒	Negative	‒	‒	‒	Negative
PT44	Madrid Zoo Aquarium	Madrid	Spain	Black-and-white ruffed lemur	Varecia variegata variegata	Varecia	26.11.2018	1	Fresh	Unknown	Unknown	Negative	‒	‒	‒	‒	‒	‒	‒	Negative	‒	Negative	‒	Negative	‒	‒	‒	‒	‒	‒	‒	‒	‒	‒	‒	‒	‒	‒	Negative	‒	‒	‒	‒	‒	Negative	‒	‒	‒	Negative
PT45	Madrid Zoo Aquarium	Madrid	Spain	Black-and-white ruffed lemur	Varecia variegata variegata	Varecia	26.11.2018	1	Fresh	Unknown	Unknown	Negative	‒	‒	‒	‒	‒	‒	‒	Negative	‒	Negative	‒	Negative	‒	‒	‒	‒	‒	‒	‒	‒	‒	‒	‒	‒	‒	‒	Negative	‒	‒	‒	‒	‒	Negative	‒	‒	‒	Negative
PT46	Madrid Zoo Aquarium	Madrid	Spain	Ring-tailed lemur + Mayote + Variegatus	Lemurids	Lemur	26.11.2018	1	Fresh	Unknown	Unknown	Negative	‒	‒	‒	‒	‒	‒	‒	Negative	‒	Negative	‒	Negative	‒	‒	‒	‒	‒	‒	‒	‒	‒	‒	‒	‒	‒	‒	Positive	ST5	17	None	100	Yes	Negative	‒	‒	‒	Negative
PT47	Madrid Zoo Aquarium	Madrid	Spain	Mandrill	Mandrillus sphinx	Mandrillus	26.11.2018	1	Fresh	Unknown	Unknown	Negative	‒	‒	‒	‒	‒	‒	‒	Negative	‒	Negative	‒	Positive	38.8	Not done	‒	‒	‒	Not done	‒	‒	‒	Not done	‒	‒	‒	Unknown	Positive	ST1	2	80delG	100	Yes	Negative	‒	‒	‒	Negative
PT48	Madrid Zoo Aquarium	Madrid	Spain	Tufted capuchin	Cebus apella	Cebus	26.11.2018	1	Fresh	Unknown	Unknown	Negative	‒	‒	‒	‒	‒	‒	‒	Negative	‒	Negative	‒	Negative	‒	‒	‒	‒	‒	‒	‒	‒	‒	‒	‒	‒	‒	‒	Negative	‒	‒	‒	‒	‒	Negative	‒	‒	‒	Negative
PT49	Madrid Zoo Aquarium	Madrid	Spain	Yellow baboon	Papio cynocephalus	Papio	26.11.2018	1	Fresh	Unknown	Unknown	Negative	‒	‒	‒	‒	‒	‒	‒	Negative	‒	Negative	‒	Negative	‒	‒	‒	‒	‒	‒	‒	‒	‒	‒	‒	‒	‒	‒	Positive	ST3	23	262delT	100	Yes	Negative	‒	‒	‒	Negative
PT50	Madrid Zoo Aquarium	Madrid	Spain	Yellow baboon	Papio cynocephalus	Papio	26.11.2018	1	Fresh	Unknown	Unknown	Negative	‒	‒	‒	‒	‒	‒	‒	Negative	‒	Negative	‒	Negative	‒	‒	‒	‒	‒	‒	‒	‒	‒	‒	‒	‒	‒	‒	Positive	ST2	9	None	100	Yes	Negative	‒	‒	‒	Negative
PT51	Madrid Zoo Aquarium	Madrid	Spain	Western lowland gorilla	Gorilla gorilla gorilla	Gorilla	26.11.2018	1	Fresh	Unknown	Unknown	Negative	‒	‒	‒	‒	‒	‒	‒	Negative	‒	Negative	‒	Negative	‒	‒	‒	‒	‒	‒	‒	‒	‒	‒	‒	‒	‒	‒	Positive	ST5	17	None	100	Yes	Negative	‒	‒	‒	Negative
PT52	Madrid Zoo Aquarium	Madrid	Spain	Chimpanzee	Pan troglodytes	Pan	26.11.2018	1	Fresh	Unknown	Unknown	Negative	‒	‒	‒	‒	‒	‒	‒	Negative	‒	Negative	‒	Negative	‒	‒	‒	‒	‒	‒	‒	‒	‒	‒	‒	‒	‒	‒	Positive	ST2	11	None	100	Yes	Negative	‒	‒	‒	Negative
PT53	Madrid Zoo Aquarium	Madrid	Spain	Bornean orangutan	Pongo pygmaeus	Pongo	26.11.2018	1	Fresh	Unknown	Unknown	Negative	‒	‒	‒	‒	‒	‒	‒	Negative	‒	Negative	‒	Negative	‒	‒	‒	‒	‒	‒	‒	‒	‒	‒	‒	‒	‒	‒	Positive	ST3	37	None	100	No	Negative	‒	‒	‒	Negative
PT54	Madrid Zoo Aquarium	Madrid	Spain	Eastern black and white colobus	Colobus guereza	Colobus	28.11.2018	1	Fresh	Unknown	Unknown	Negative	‒	‒	‒	‒	‒	‒	‒	Negative	‒	Negative	‒	Negative	‒	‒	‒	‒	‒	‒	‒	‒	‒	‒	‒	‒	‒	‒	Positive	ST3	30	None	100	Yes	Negative	‒	‒	‒	Negative
PT55	Madrid Zoo Aquarium	Madrid	Spain	Lar gibbon	Hylobates lar	Hylobates	28.11.2018	1	Fresh	Unknown	Unknown	Negative	‒	‒	‒	‒	‒	‒	‒	Negative	‒	Negative	‒	Negative	‒	‒	‒	‒	‒	‒	‒	‒	‒	‒	‒	‒	‒	‒	Dubious	Untypable	‒	‒	‒	‒	Negative	‒	‒	‒	Dubious
PT56	Madrid Zoo Aquarium	Madrid	Spain	Bornean orangutan	Pongo pygmaeus	Pongo	28.11.2018	1	Fresh	Unknown	Unknown	Negative	‒	‒	‒	‒	‒	‒	‒	Negative	‒	Negative	‒	Negative	‒	‒	‒	‒	‒	‒	‒	‒	‒	‒	‒	‒	‒	‒	Dubious	Untypable	‒	‒	‒	‒	Negative	‒	‒	‒	Negative
PT 57	Madrid Zoo Aquarium	Madrid	Spain	Eastern black and white colobus	Colobus guereza	Colobus	28.11.2018	1	Fresh	Unknown	Unknown	Negative	‒	‒	‒	‒	‒	‒	‒	Negative	‒	Negative	‒	Negative	‒	‒	‒	‒	‒	‒	‒	‒	‒	‒	‒	‒	‒	‒	Positive	ST3	30	None	100	Yes	Negative	‒	‒	‒	Negative
PT58	Madrid Zoo Aquarium	Madrid	Spain	Eastern black and white colobus	Colobus guereza	Colobus	28.11.2018	1	Fresh	Unknown	Unknown	Negative	‒	‒	‒	‒	‒	‒	‒	Negative	‒	Negative	‒	Negative	‒	‒	‒	‒	‒	‒	‒	‒	‒	‒	‒	‒	‒	‒	Positive	ST5	16	None	100	Yes	Negative	‒	‒	‒	Negative
PT59	Madrid Zoo Aquarium	Madrid	Spain	Chimpanzee	Pan troglodytes	Pan	28.11.2018	1	Fresh	Unknown	Unknown	Negative	‒	‒	‒	‒	‒	‒	‒	Negative	‒	Negative	‒	Negative	‒	‒	‒	‒	‒	‒	‒	‒	‒	‒	‒	‒	‒	‒	Positive	ST2	12	A74R, A156W	99	Yes	Negative	‒	‒	‒	Dubious
PT60	Madrid Zoo Aquarium	Madrid	Spain	Bornean orangutan	Pongo pygmaeus	Pongo	28.11.2018	1	Fresh	Unknown	Unknown	Negative	‒	‒	‒	‒	‒	‒	‒	Negative	‒	Negative	‒	Negative	‒	‒	‒	‒	‒	‒	‒	‒	‒	‒	‒	‒	‒	‒	Negative	‒	‒	‒	‒	‒	Negative	‒	‒	‒	Negative
PT61	Madrid Zoo Aquarium	Madrid	Spain	Mandrill	Mandrillus sphinx	Mandrillus	28.11.2018	1	Fresh	Unknown	Unknown	Negative	Blastocystis sp.	‒	‒	‒	‒	‒	‒	Negative	‒	Negative	‒	Negative	‒	‒	‒	‒	‒	‒	‒	‒	‒	‒	‒	‒	‒	‒	Dubious	Untypable	‒	‒	‒	‒	Negative	‒	‒	‒	Negative
PT62	Madrid Zoo Aquarium	Madrid	Spain	Tufted capuchin	Cebus apella	Cebus	28.11.2018	1	Fresh	Unknown	Unknown	Negative	Blastocystis sp.	‒	‒	‒	‒	‒	‒	Negative	‒	Negative	‒	Positive	30.3	Negative	‒	‒	‒	Negative	‒	‒	‒	Negative	‒	‒	‒	Unknown	Negative	‒	‒	‒	‒	‒	Negative	‒	‒	‒	Negative
PT63	Madrid Zoo Aquarium	Madrid	Spain	Chimpanzee	Pan troglodytes	Pan	28.11.2018	1	Fresh	Unknown	Unknown	Negative	‒	‒	‒	‒	‒	‒	‒	Negative	‒	Negative	‒	Negative	‒	‒	‒	‒	‒	‒	‒	‒	‒	‒	‒	‒	‒	‒	Positive	ST2	12	A74R, A156W	99	Yes	Negative	‒	‒	‒	Positive
PT64	Madrid Zoo Aquarium	Madrid	Spain	Tufted capuchin	Cebus apella	Cebus	28.11.2018	1	Fresh	Unknown	Unknown	Negative	Uncultured eukaryote	‒	‒	‒	‒	‒	‒	Negative	‒	Negative	‒	Positive	28.3	Negative	‒	‒	‒	Positive	AI	A53R	Yes	Negative	‒	‒	‒	AI	Negative	‒	‒	‒	‒	‒	Negative	‒	‒	‒	Negative
PT65	Madrid Zoo Aquarium	Madrid	Spain	Bornean orangutan	Pongo pygmaeus	Pongo	28.11.2018	1	Fresh	Unknown	Unknown	Negative	‒	‒	‒	‒	‒	‒	‒	Negative	‒	Negative	‒	Negative	‒	‒	‒	‒	‒	‒	‒	‒	‒	‒	‒	‒	‒	‒	Negative	‒	‒	‒	‒	‒	Negative	‒	‒	‒	Negative
PT66	Madrid Zoo Aquarium	Madrid	Spain	Chimpanzee	Pan troglodytes	Pan	28.11.2018	1	Fresh	Unknown	Unknown	Negative	‒	‒	‒	‒	‒	‒	‒	Negative	‒	Negative	‒	Negative	‒	‒	‒	‒	‒	‒	‒	‒	‒	‒	‒	‒	‒	‒	Positive	ST2	12	A74R, A156W, A296W	99	Yes	Negative	‒	‒	‒	Positive
PT67	Madrid Zoo Aquarium	Madrid	Spain	Mandrill	Mandrillus sphinx	Mandrillus	28.11.2018	1	Fresh	Unknown	Unknown	Negative	‒	‒	‒	‒	‒	‒	‒	Negative	‒	Negative	‒	Negative	‒	‒	‒	‒	‒	‒	‒	‒	‒	‒	‒	‒	‒	‒	Positive	ST1	Unknown	??	98	No	Negative	‒	‒	‒	Negative
PT68	Madrid Zoo Aquarium	Madrid	Spain	Mandrill	Mandrillus sphinx	Mandrillus	28.11.2018	1	Fresh	Unknown	Unknown	Negative	Blastocystis sp.	‒	‒	‒	‒	‒	‒	Negative	‒	Negative	‒	Negative	‒	‒	‒	‒	‒	‒	‒	‒	‒	‒	‒	‒	‒	‒	Dubious	Untypable	‒	‒	‒	‒	Negative	‒	‒	‒	Negative
PT69	Madrid Zoo Aquarium	Madrid	Spain	Chimpanzee	Pan troglodytes	Pan	28.11.2018	1	Fresh	Unknown	Unknown	Positive	C. hominis	T871C	Yes	Negative	‒	‒	‒	Negative	‒	Negative	‒	Negative	‒	‒	‒	‒	‒	‒	‒	‒	‒	‒	‒	‒	‒	‒	Dubious	Untypable	‒	‒	‒	‒	Negative	‒	‒	‒	Positive
PT70	Madrid Zoo Aquarium	Madrid	Spain	Mandrill	Mandrillus sphinx	Mandrillus	28.11.2018	1	Fresh	Unknown	Unknown	Negative	Blastocystis sp.	‒	‒	‒	‒	‒	‒	Negative	‒	Negative	‒	Negative	‒	‒	‒	‒	‒	‒	‒	‒	‒	‒	‒	‒	‒	‒	Dubious	Untypable	‒	‒	‒	‒	Negative	‒	‒	‒	Negative
PT71	Madrid Zoo Aquarium	Madrid	Spain	Chimpanzee	Pan troglodytes	Pan	28.11.2018	1	Fresh	Unknown	Unknown	Negative	‒	‒	‒	‒	‒	‒	‒	Negative	‒	Negative	‒	Negative	‒	‒	‒	‒	‒	‒	‒	‒	‒	‒	‒	‒	‒	‒	Positive	ST2	12	A74R, A156W	99	Yes	Negative	‒	‒	‒	Dubious
PT72	Madrid Zoo Aquarium	Madrid	Spain	Mandrill	Mandrillus sphinx	Mandrillus	28.11.2018	1	Fresh	Unknown	Unknown	Negative	Blastocystis sp.	‒	‒	‒	‒	‒	‒	Negative	‒	Negative	‒	Negative	‒	‒	‒	‒	‒	‒	‒	‒	‒	‒	‒	‒	‒	‒	Dubious	Untypable	‒	‒	‒	‒	Negative	‒	‒	‒	Dubious
PT73	Madrid Zoo Aquarium	Madrid	Spain	Western lowland gorilla	Gorilla gorilla gorilla	Gorilla	28.11.2018	1	Fresh	Unknown	Unknown	Negative	‒	‒	‒	‒	‒	‒	‒	Negative	‒	Negative	‒	Negative	‒	‒	‒	‒	‒	‒	‒	‒	‒	‒	‒	‒	‒	‒	Dubious	Untypable	‒	‒	‒	‒	Negative	‒	‒	‒	Negative
PT74	Madrid Zoo Aquarium	Madrid	Spain	Ring-tailed lemur + Mayote	Lemur catta	Lemur	28.11.2018	1	Fresh	Unknown	Unknown	Negative	‒	‒	‒	‒	‒	‒	‒	Negative	‒	Negative	‒	Positive	26.4	Positive	BIV	T183Y, C311Y, T387C, C468Y	Yes	Negative	‒	‒	‒	Negative	‒	‒	‒	BIV	Positive	ST5	17	None	100	Yes	Negative	‒	‒	‒	Negative
PT75	Madrid Zoo Aquarium	Madrid	Spain	Western lowland gorilla	Gorilla gorilla gorilla	Gorilla	28.11.2018	1	Fresh	Unknown	Unknown	Negative	‒	‒	‒	‒	‒	‒	‒	Negative	‒	Negative	‒	Positive	34.3	Not done	‒	‒	‒	Not done	‒	‒	‒	Not done	‒	‒	‒	Unknown	Dubious	Untypable	‒	‒	‒	‒	Negative	‒	‒	‒	Negative
PT76	Madrid Zoo Aquarium	Madrid	Spain	Yellow baboon	Papio cynocephalus	Papio	28.11.2018	1	Fresh	Unknown	Unknown	Negative	‒	‒	‒	‒	‒	‒	‒	Negative	‒	Negative	‒	Negative	‒	‒	‒	‒	‒	‒	‒	‒	‒	‒	‒	‒	‒	‒	Dubious	Untypable	‒	‒	‒	‒	Negative	‒	‒	‒	Negative
PT77	Madrid Zoo Aquarium	Madrid	Spain	Black-and-white ruffed lemur	Varecia variegata variegata	Varecia	28.11.2018	1	Fresh	Unknown	Unknown	Negative	‒	‒	‒	‒	‒	‒	‒	Negative	‒	Negative	‒	Positive	36.5	Not done	‒	‒	‒	Not done	‒	‒	‒	Not done	‒	‒	‒	Unknown	Negative	‒	‒	‒	‒	‒	Negative	‒	‒	‒	Negative
PT78	Madrid Zoo Aquarium	Madrid	Spain	Yellow baboon	Papio cynocephalus	Papio	28.11.2018	1	Fresh	Unknown	Unknown	Negative	‒	‒	‒	‒	‒	‒	‒	Negative	‒	Negative	‒	Negative	‒	‒	‒	‒	‒	‒	‒	‒	‒	‒	‒	‒	‒	‒	Positive	ST1	3	None	100	Yes	Negative	‒	‒	‒	Negative
PT79	Madrid Zoo Aquarium	Madrid	Spain	Yellow baboon	Papio cynocephalus	Papio	28.11.2018	1	Fresh	Unknown	Unknown	Negative	‒	‒	‒	‒	‒	‒	‒	Negative	‒	Negative	‒	Negative	‒	‒	‒	‒	‒	‒	‒	‒	‒	‒	‒	‒	‒	‒	Positive	ST3	26+27	T156W, C157Y	99	Yes	Negative	‒	‒	‒	Negative
PT80	Madrid Zoo Aquarium	Madrid	Spain	Yellow baboon	Papio cynocephalus	Papio	28.11.2018	1	Fresh	Unknown	Unknown	Negative	‒	‒	‒	‒	‒	‒	‒	Negative	‒	Negative	‒	Negative	‒	‒	‒	‒	‒	‒	‒	‒	‒	‒	‒	‒	‒	‒	Positive	ST3	Unknown	Unknown	99	Yes	Negative	‒	‒	‒	Negative
PT81	Madrid Zoo Aquarium	Madrid	Spain	Ring-tailed lemur + Mayote	Lemur catta	Lemur	28.11.2018	1	Fresh	Unknown	Unknown	Negative	‒	‒	‒	‒	‒	‒	‒	Negative	‒	Negative	‒	Positive	28.4	Positive	BIV	C176A, T183C, T387C	No	Negative	‒	‒	‒	Negative	‒	‒	‒	BIV	Positive	ST5	17	None	100	Yes	Negative	‒	‒	‒	Negative
PT82	Madrid Zoo Aquarium	Madrid	Spain	Western lowland gorilla	Gorilla gorilla gorilla	Gorilla	28.11.2018	1	Fresh	Unknown	Unknown	Negative	‒	‒	‒	‒	‒	‒	‒	Negative	‒	Negative	‒	Positive	37.9	Not done	‒	‒	‒	Not done	‒	‒	‒	Not done	‒	‒	‒	Unknown	Positive	ST5	17	None	100	Yes	Negative	‒	‒	‒	Dubious
PT83	Madrid Zoo Aquarium	Madrid	Spain	Black-and-white ruffed lemur	Varecia variegata variegata	Varecia	28.11.2018	1	Fresh	Unknown	Unknown	Negative	‒	‒	‒	‒	‒	‒	‒	Negative	‒	Negative	‒	Negative	‒	‒	‒	‒	‒	‒	‒	‒	‒	‒	‒	‒	‒	‒	Negative	‒	‒	‒	‒	‒	Negative	‒	‒	‒	Negative
PT84	Madrid Zoo Aquarium	Madrid	Spain	Ring-tailed lemur + Mayote	Lemur catta	Lemur	28.11.2018	1	Fresh	Unknown	Unknown	Negative	‒	‒	‒	‒	‒	‒	‒	Negative	‒	Negative	‒	Negative	‒	‒	‒	‒	‒	‒	‒	‒	‒	‒	‒	‒	‒	‒	Negative	‒	‒	‒	‒	‒	Negative	‒	‒	‒	Negative
PT85	Madrid Zoo Aquarium	Madrid	Spain	Yellow baboon	Papio cynocephalus	Papio	28.11.2018	1	Fresh	Unknown	Unknown	Negative	‒	‒	‒	‒	‒	‒	‒	Negative	‒	Negative	‒	Negative	‒	‒	‒	‒	‒	‒	‒	‒	‒	‒	‒	‒	‒	‒	Negative	‒	‒	‒	‒	‒	Negative	‒	‒	‒	Negative
PT86	Madrid Zoo Aquarium	Madrid	Spain	Western lowland gorilla	Gorilla gorilla gorilla	Gorilla	28.11.2018	1	Fresh	Unknown	Unknown	Negative	‒	‒	‒	‒	‒	‒	‒	Negative	‒	Negative	‒	Negative	‒	‒	‒	‒	‒	‒	‒	‒	‒	‒	‒	‒	‒	‒	Negative	‒	‒	‒	‒	‒	Negative	‒	‒	‒	Negative
PT87	Madrid Zoo Aquarium	Madrid	Spain	Tufted capuchin	Cebus apella	Cebus	28.11.2018	1	Fresh	Unknown	Unknown	Negative	‒	‒	‒	‒	‒	‒	‒	Negative	‒	Negative	‒	Negative	‒	‒	‒	‒	‒	‒	‒	‒	‒	‒	‒	‒	‒	‒	Negative	‒	‒	‒	‒	‒	Negative	‒	‒	‒	Negative
PT88	Madrid Zoo Aquarium	Madrid	Spain	Yellow baboon	Papio cynocephalus	Papio	28.11.2018	1	Fresh	Unknown	Unknown	Negative	Basidiomycota sp.	‒	‒	‒	‒	‒	‒	Negative	‒	Negative	‒	Negative	‒	‒	‒	‒	‒	‒	‒	‒	‒	‒	‒	‒	‒	‒	Positive	ST3	Unknown	Unknown	98	No	Negative	‒	‒	‒	Negative
PT89	Madrid Zoo Aquarium	Madrid	Spain	Black-and-white ruffed lemur	Varecia variegata variegata	Varecia	28.11.2018	1	Fresh	Unknown	Unknown	Negative	‒	‒	‒	‒	‒	‒	‒	Negative	‒	Negative	‒	Negative	‒	‒	‒	‒	‒	‒	‒	‒	‒	‒	‒	‒	‒	‒	Negative	‒	‒	‒	‒	‒	Negative	‒	‒	‒	Negative
PT90	Madrid Zoo Aquarium	Madrid	Spain	Black-and-white ruffed lemur	Varecia variegata variegata	Varecia	28.11.2018	1	Fresh	Unknown	Unknown	Negative	‒	‒	‒	‒	‒	‒	‒	Negative	‒	Negative	‒	Negative	‒	‒	‒	‒	‒	‒	‒	‒	‒	‒	‒	‒	‒	‒	Negative	‒	‒	‒	‒	‒	Negative	‒	‒	‒	Negative
PT91	Madrid Zoo Aquarium	Madrid	Spain	Yellow baboon	Papio cynocephalus	Papio	28.11.2018	1	Fresh	Unknown	Unknown	Negative	‒	‒	‒	‒	‒	‒	‒	Negative	‒	Negative	‒	Positive	38.7	Not done	‒	‒	‒	Not done	‒	‒	‒	Not done	‒	‒	‒	Unknown	Dubious	Untypable	‒	‒	‒	‒	Negative	‒	‒	‒	Negative
PT92	Madrid Zoo Aquarium	Madrid	Spain	Ring-tailed lemur + Mayote	Lemur catta	Lemur	28.11.2018	1	Fresh	Unknown	Unknown	Negative	‒	‒	‒	‒	‒	‒	‒	Negative	‒	Negative	‒	Positive	31.1	Negative	‒	‒	‒	Negative	‒	‒	‒	Negative	‒	‒	‒	Unknown	Negative	‒	‒	‒	‒	‒	Negative	‒	‒	‒	Negative
PT93	Madrid Zoo Aquarium	Madrid	Spain	Western lowland gorilla	Gorilla gorilla gorilla	Gorilla	28.11.2018	1	Fresh	Unknown	Unknown	Negative	‒	‒	‒	‒	‒	‒	‒	Negative	‒	Negative	‒	Negative	‒	‒	‒	‒	‒	‒	‒	‒	‒	‒	‒	‒	‒	‒	Dubious	Untypable	‒	‒	‒	‒	Negative	‒	‒	‒	Negative
PT94	Faunia	Madrid	Spain	Ring-tailed lemur	Lemur catta	Lemur	29.11.2018	1	Fresh	Unknown	Unknown	Negative	‒	‒	‒	‒	‒	‒	‒	Negative	‒	Negative	‒	Positive	25.5	Positive	BIV	T387Y, C468Y	Yes	Positive	B	C120Y, C165Y, T306Y, C309Y, C393Y, A412R, C507Y	Yes	Negative	Untypable	‒	‒	BIV	Positive	ST4	42	None	100	Yes	Negative	‒	‒	‒	Negative
PT95	Faunia	Madrid	Spain	Senegal bushbaby	Galago senegalensis	Galago	29.11.2018	1	Fresh	Unknown	Unknown	Negative	Beauveria sp.	‒	‒	‒	‒	‒	‒	Negative	‒	Negative	‒	Negative	‒	‒	‒	‒	‒	‒	‒	‒	‒	‒	‒	‒	‒	‒	Negative	‒	‒	‒	‒	‒	Negative	‒	‒	‒	Negative
PT96	Faunia	Madrid	Spain	White-fronted marmoset	Callithrix geoffroyi	Callithrix	29.11.2018	1	Fresh	Unknown	Unknown	Negative	‒	‒	‒	‒	‒	‒	‒	Negative	‒	Negative	‒	Positive	23.4	Positive	BIV	T183C, T387C, C396T, C432T	Yes	Negative	‒	‒	‒	Positive	BIV	T57C, T214Y, A368G, A395G	Yes	BIV	Negative	‒	‒	‒	‒	‒	Negative	‒	‒	‒	Negative
PT97	Faunia	Madrid	Spain	Potto	Perodicticus potto	Perodicticus	29.11.2018	1	Fresh	Unknown	Unknown	Negative	‒	‒	‒	‒	‒	‒	‒	Negative	‒	Negative	‒	Negative	‒	‒	‒	‒	‒	‒	‒	‒	‒	‒	‒	‒	‒	‒	Positive	ST8	21	None	100	Yes	Negative	‒	‒	‒	Negative
PT98	Faunia	Madrid	Spain	Aotus	Aotus trivirgatus	Aotus	29.11.2018	1	Fresh	Unknown	Unknown	Negative	‒	‒	‒	‒	‒	‒	‒	Negative	‒	Negative	‒	Negative	‒	‒	‒	‒	‒	‒	‒	‒	‒	‒	‒	‒	‒	‒	Dubious	Untypable	‒	‒	‒	‒	Negative	‒	‒	‒	Negative
PT99	Faunia	Madrid	Spain	Tufted capuchin	Cebus apella	Cebus	29.11.2018	1	Fresh	Unknown	Unknown	Negative	‒	‒	‒	‒	‒	‒	‒	Negative	‒	Negative	‒	Negative	‒	‒	‒	‒	‒	‒	‒	‒	‒	‒	‒	‒	‒	‒	Negative	‒	‒	‒	‒	‒	Negative	‒	‒	‒	Negative
PT100	Faunia	Madrid	Spain	Tufted capuchin	Cebus apella	Cebus	29.11.2018	1	Fresh	Unknown	Unknown	Negative	‒	‒	‒	‒	‒	‒	‒	Negative	‒	Negative	‒	Negative	‒	‒	‒	‒	‒	‒	‒	‒	‒	‒	‒	‒	‒	‒	Negative	‒	‒	‒	‒	‒	Negative	‒	‒	‒	Negative
PT101	Faunia	Madrid	Spain	Senegal bushbaby	Galago senegalensis	Galago	29.11.2018	1	Fresh	Unknown	Unknown	Negative	‒	‒	‒	‒	‒	‒	‒	Negative	‒	Negative	‒	Positive	32.7	Negative	‒	‒	‒	Negative	‒	‒	‒	Negative	‒	‒	‒	Unknown	Negative	‒	‒	‒	‒	‒	Negative	‒	‒	‒	Negative
PT102	Faunia	Madrid	Spain	Pygmy marmoset	Callithrix pygmaea	Callithrix	29.11.2018	1	Fresh	Unknown	Unknown	Negative	Gastrostyla steinii	‒	‒	‒	‒	‒	‒	Negative	‒	Negative	‒	Negative	‒	‒	‒	‒	‒	‒	‒	‒	‒	‒	‒	‒	‒	‒	Negative	‒	‒	‒	‒	‒	Negative	‒	‒	‒	Negative
PT103	Faunia	Madrid	Spain	Tufted capuchin	Cebus apella	Cebus	29.11.2018	1	Fresh	Unknown	Unknown	Negative	‒	‒	‒	‒	‒	‒	‒	Negative	‒	Negative	‒	Negative	‒	‒	‒	‒	‒	‒	‒	‒	‒	‒	‒	‒	‒	‒	Negative	‒	‒	‒	‒	‒	Negative	‒	‒	‒	Negative
PT104	Faunia	Madrid	Spain	White-headed lemur	Eulemur fulvus albifrons	Eulemur	29.11.2018	1	Fresh	Unknown	Unknown	Negative	‒	‒	‒	‒	‒	‒	‒	Negative	‒	Negative	‒	Negative	‒	‒	‒	‒	‒	‒	‒	‒	‒	‒	‒	‒	‒	‒	Negative	‒	‒	‒	‒	‒	Negative	‒	‒	‒	Negative
PT105	Faunia	Madrid	Spain	Tufted capuchin	Cebus apella	Cebus	29.11.2018	1	Fresh	Unknown	Unknown	Negative	‒	‒	‒	‒	‒	‒	‒	Negative	‒	Negative	‒	Negative	‒	‒	‒	‒	‒	‒	‒	‒	‒	‒	‒	‒	‒	‒	Negative	‒	‒	‒	‒	‒	Negative	‒	‒	‒	Negative
PT106	Faunia	Madrid	Spain	White-faced saki	Pithecia pithecia	Pithecia	29.11.2018	1	Fresh	Unknown	Unknown	Negative	‒	‒	‒	‒	‒	‒	‒	Negative	‒	Negative	‒	Negative	‒	‒	‒	‒	‒	‒	‒	‒	‒	‒	‒	‒	‒	‒	Dubious	Untypable	‒	‒	‒	‒	Negative	‒	‒	‒	Negative
PT107	Faunia	Madrid	Spain	Aotus	Aotus trivirgatus	Aotus	29.11.2018	1	Fresh	Unknown	Unknown	Negative	‒	‒	‒	‒	‒	‒	‒	Negative	‒	Negative	‒	Negative	‒	‒	‒	‒	‒	‒	‒	‒	‒	‒	‒	‒	‒	‒	Positive	ST8	21	None	100	Yes	Negative	‒	‒	‒	Negative
PT108	Faunia	Madrid	Spain	Common squirrel monkey	Saimiri sciureus	Saimiri	29.11.2018	1	Fresh	Unknown	Unknown	Negative	‒	‒	‒	‒	‒	‒	‒	Negative	‒	Negative	‒	Negative	‒	‒	‒	‒	‒	‒	‒	‒	‒	‒	‒	‒	‒	‒	Negative	‒	‒	‒	‒	‒	Negative	‒	‒	‒	Negative
PT109	Faunia	Madrid	Spain	Common squirrel monkey	Saimiri sciureus	Saimiri	29.11.2018	1	Fresh	Unknown	Unknown	Negative	‒	‒	‒	‒	‒	‒	‒	Negative	‒	Negative	‒	Negative	‒	‒	‒	‒	‒	‒	‒	‒	‒	‒	‒	‒	‒	‒	Negative	‒	‒	‒	‒	‒	Negative	‒	‒	‒	Negative
PT110	Faunia	Madrid	Spain	White-faced saki	Pithecia pithecia	Pithecia	29.11.2018	1	Fresh	Unknown	Unknown	Negative	‒	‒	‒	‒	‒	‒	‒	Negative	‒	Negative	‒	Negative	‒	‒	‒	‒	‒	‒	‒	‒	‒	‒	‒	‒	‒	‒	Dubious	Untypable	‒	‒	‒	‒	Negative	‒	‒	‒	Negative
PT111	Faunia	Madrid	Spain	White-headed lemur	Eulemur fulvus albifrons	Eulemur	29.11.2018	1	Fresh	Unknown	Unknown	Negative	Sordaria macrospora	‒	‒	‒	‒	‒	‒	Negative	‒	Negative	‒	Negative	‒	‒	‒	‒	‒	‒	‒	‒	‒	‒	‒	‒	‒	‒	Negative	‒	‒	‒	‒	‒	Negative	‒	‒	‒	Negative
PT112	Faunia	Madrid	Spain	Goeldi's marmoset	Callimico goeldii	Callimico	29.11.2018	1	Fresh	Unknown	Unknown	Negative	‒	‒	‒	‒	‒	‒	‒	Negative	‒	Negative	‒	Negative	‒	‒	‒	‒	‒	‒	‒	‒	‒	‒	‒	‒	‒	‒	Negative	‒	‒	‒	‒	‒	Negative	‒	‒	‒	Negative
PT113	Faunia	Madrid	Spain	Tufted capuchin	Cebus apella	Cebus	29.11.2018	1	Fresh	Unknown	Unknown	Negative	‒	‒	‒	‒	‒	‒	‒	Negative	‒	Negative	‒	Negative	‒	‒	‒	‒	‒	‒	‒	‒	‒	‒	‒	‒	‒	‒	Negative	‒	‒	‒	‒	‒	Negative	‒	‒	‒	Negative
PT114	Faunia	Madrid	Spain	Ring-tailed lemur	Lemur catta	Lemur	29.11.2018	1	Fresh	Unknown	Unknown	Negative	‒	‒	‒	‒	‒	‒	‒	Negative	‒	Negative	‒	Positive	27.1	Positive	BIV	T183C, T387C, C396T, C432T	Yes	Negative	‒	‒	‒	Negative	‒	‒	‒	BIV	Dubious	Untypable	‒	‒	‒	‒	Negative	‒	‒	‒	Negative
PT115	Faunia	Madrid	Spain	Ring-tailed lemur	Lemur catta	Lemur	29.11.2018	1	Fresh	Unknown	Unknown	Negative	‒	‒	‒	‒	‒	‒	‒	Negative	‒	Negative	‒	Positive	27.9	Positive	BIV	None	Yes	Positive	B	C165T, C309Y, C393T	Yes	Negative	‒	‒	‒	BIV	Positive	ST4	42	None	100	Yes	Negative	‒	‒	‒	Negative
PT116	Faunia	Madrid	Spain	Common squirrel monkey	Saimiri sciureus	Saimiri	29.11.2018	1	Fresh	Unknown	Unknown	Negative	‒	‒	‒	‒	‒	‒	‒	Negative	‒	Negative	‒	Negative	‒	‒	‒	‒	‒	‒	‒	‒	‒	‒	‒	‒	‒	‒	Negative	‒	‒	‒	‒	‒	Negative	‒	‒	‒	Negative
PT117	Faunia	Madrid	Spain	Tufted capuchin	Cebus apella	Cebus	29.11.2018	1	Fresh	Unknown	Unknown	Negative	‒	‒	‒	‒	‒	‒	‒	Negative	‒	Negative	‒	Negative	‒	‒	‒	‒	‒	‒	‒	‒	‒	‒	‒	‒	‒	‒	Negative	‒	‒	‒	‒	‒	Negative	‒	‒	‒	Negative
PT118	Faunia	Madrid	Spain	Aotus	Aotus trivirgatus	Aotus	29.11.2018	1	Fresh	Unknown	Unknown	Negative	‒	‒	‒	‒	‒	‒	‒	Negative	‒	Negative	‒	Negative	‒	‒	‒	‒	‒	‒	‒	‒	‒	‒	‒	‒	‒	‒	Negative	‒	‒	‒	‒	‒	Negative	‒	‒	‒	Negative
PT119	Faunia	Madrid	Spain	Common squirrel monkey	Saimiri sciureus	Saimiri	29.11.2018	1	Fresh	Unknown	Unknown	Negative	‒	‒	‒	‒	‒	‒	‒	Negative	‒	Negative	‒	Negative	‒	‒	‒	‒	‒	‒	‒	‒	‒	‒	‒	‒	‒	‒	Negative	‒	‒	‒	‒	‒	Negative	‒	‒	‒	Negative
PT120	Faunia	Madrid	Spain	Ring-tailed lemur	Lemur catta	Lemur	29.11.2018	1	Fresh	Unknown	Unknown	Negative	‒	‒	‒	‒	‒	‒	‒	Negative	‒	Negative	‒	Positive	32.1	Positive	BIV	None	Yes	Negative	‒	‒	‒	Negative	‒	‒	‒	BIV	Positive	ST4	42	None	100	Yes	Negative	‒	‒	‒	Negative
PT121	Faunia	Madrid	Spain	Bearded-emperor tamarin	Saguinus imperator	Saguinus	29.11.2018	1	Fresh	Unknown	Unknown	Negative	‒	‒	‒	‒	‒	‒	‒	Negative	‒	Negative	‒	Positive	36.2	Not done	‒	‒	‒	Not done	‒	‒	‒	Not done	‒	‒	‒	Unknown	Negative	‒	‒	‒	‒	‒	Negative	‒	‒	‒	Negative
PT122	Faunia	Madrid	Spain	Goeldi's marmoset	Callimico goeldii	Callimico	29.11.2018	1	Fresh	Unknown	Unknown	Negative	‒	‒	‒	‒	‒	‒	‒	Negative	‒	Negative	‒	Positive	38.6	Not done	‒	‒	‒	Not done	‒	‒	‒	Not done	‒	‒	‒	Unknown	Negative	‒	‒	‒	‒	‒	Negative	‒	‒	‒	Negative
PT123	Faunia	Madrid	Spain	Golden lion tamarin	Leontopithecus rosalia	Leontopithecus	29.11.2018	1	Fresh	Unknown	Unknown	Negative	‒	‒	‒	‒	‒	‒	‒	Negative	‒	Negative	‒	Negative	‒	‒	‒	‒	‒	‒	‒	‒	‒	‒	‒	‒	‒	‒	Negative	‒	‒	‒	‒	‒	Negative	‒	‒	‒	Negative
PT124	Faunia	Madrid	Spain	Cotton-top tamarin	Saguinus oedipus	Saguinus	29.11.2018	1	Fresh	Unknown	Unknown	Negative	‒	‒	‒	‒	‒	‒	‒	Negative	‒	Negative	‒	Negative	‒	‒	‒	‒	‒	‒	‒	‒	‒	‒	‒	‒	‒	‒	Negative	‒	‒	‒	‒	‒	Negative	‒	‒	‒	Negative
PT125	Faunia	Madrid	Spain	Ring-tailed lemur	Lemur catta	Lemur	29.11.2018	1	Fresh	Unknown	Unknown	Negative	‒	‒	‒	‒	‒	‒	‒	Negative	‒	Negative	‒	Negative	‒	‒	‒	‒	‒	‒	‒	‒	‒	‒	‒	‒	‒	‒	Negative	‒	‒	‒	‒	‒	Negative	‒	‒	‒	Negative
PT126	Faunia	Madrid	Spain	Ring-tailed lemur	Lemur catta	Lemur	29.11.2018	1	Fresh	Unknown	Unknown	Negative	‒	‒	‒	‒	‒	‒	‒	Negative	‒	Negative	‒	Negative	‒	‒	‒	‒	‒	‒	‒	‒	‒	‒	‒	‒	‒	‒	Positive	ST4	42	No	99	No	Negative	‒	‒	‒	Negative
PT127	Faunia	Madrid	Spain	Black-tufted marmoset	Callithrix penicillata	Callithrix	29.11.2018	1	Fresh	Unknown	Unknown	Negative	‒	‒	‒	‒	‒	‒	‒	Negative	‒	Negative	‒	Positive	36.7	Not done	‒	‒	‒	Not done	‒	‒	‒	Not done	‒	‒	‒	Unknown	Negative	‒	‒	‒	‒	‒	Negative	‒	‒	‒	Negative
PT128	Faunia	Madrid	Spain	Tufted capuchin	Cebus apella	Cebus	29.11.2018	1	Fresh	Unknown	Unknown	Negative	‒	‒	‒	‒	‒	‒	‒	Negative	‒	Negative	‒	Negative	‒	‒	‒	‒	‒	‒	‒	‒	‒	‒	‒	‒	‒	‒	Negative	‒	‒	‒	‒	‒	Negative	‒	‒	‒	Negative
PT129	Faunia	Madrid	Spain	Tufted capuchin	Cebus apella	Cebus	29.11.2018	1	Fresh	Unknown	Unknown	Negative	‒	‒	‒	‒	‒	‒	‒	Negative	‒	Negative	‒	Negative	‒	‒	‒	‒	‒	‒	‒	‒	‒	‒	‒	‒	‒	‒	Negative	‒	‒	‒	‒	‒	Negative	‒	‒	‒	Negative
PT130	Faunia	Madrid	Spain	Tufted capuchin	Cebus apella	Cebus	29.11.2018	1	Fresh	Unknown	Unknown	Negative	‒	‒	‒	‒	‒	‒	‒	Negative	‒	Negative	‒	Negative	‒	‒	‒	‒	‒	‒	‒	‒	‒	‒	‒	‒	‒	‒	Negative	‒	‒	‒	‒	‒	Negative	‒	‒	‒	Negative
PT131	Faunia	Madrid	Spain	Tufted capuchin	Cebus apella	Cebus	29.11.2018	1	Fresh	Unknown	Unknown	Negative	‒	‒	‒	‒	‒	‒	‒	Negative	‒	Negative	‒	Negative	‒	‒	‒	‒	‒	‒	‒	‒	‒	‒	‒	‒	‒	‒	Negative	‒	‒	‒	‒	‒	Negative	‒	‒	‒	Negative
PT227	Barcelona Zoo	Barcelona	Spain	Chimpanzee	Pan troglodytes	Pan	06.03.2019	1	Fresh	Unknown	Unknown	Negative	‒	‒	‒	‒	‒	‒	‒	Negative	‒	Negative	‒	Positive	36.3	Not done	‒	‒	‒	Not done	‒	‒	‒	Not done	‒	‒	‒	Unknown	Dubious	Untypable	‒	‒	‒	‒	Negative	‒	‒	‒	Negative
PT228	Barcelona Zoo	Barcelona	Spain	Chimpanzee	Pan troglodytes	Pan	06.03.2019	1	Fresh	Unknown	Unknown	Negative	‒	‒	‒	‒	‒	‒	‒	Negative	‒	Negative	‒	Positive	28.3	Negative	‒	‒	‒	Negative	‒	‒	‒	Negative	‒	‒	‒	Unknown	Negative	‒	‒	‒	‒	‒	Negative	‒	‒	‒	Negative
PT229	Barcelona Zoo	Barcelona	Spain	Chimpanzee	Pan troglodytes	Pan	06.03.2019	1	Fresh	Unknown	Unknown	Negative	‒	‒	‒	‒	‒	‒	‒	Negative	‒	Negative	‒	Positive	37.7	Not done	‒	‒	‒	Not done	‒	‒	‒	Not done	‒	‒	‒	Unknown	Dubious	Untypable	‒	‒	‒	‒	Negative	‒	‒	‒	Negative
PT230	Barcelona Zoo	Barcelona	Spain	Chimpanzee	Pan troglodytes	Pan	06.03.2019	1	Fresh	Unknown	Unknown	Negative	‒	‒	‒	‒	‒	‒	‒	Negative	‒	Negative	‒	Positive	27.9	Positive	AII	None	Yes	Positive	AII	None	No	Positive	AII	C337T	No	AII	Dubious	Untypable	‒	‒	‒	‒	Negative	‒	‒	‒	Negative
PT231	Barcelona Zoo	Barcelona	Spain	Chimpanzee	Pan troglodytes	Pan	06.03.2019	1	Fresh	Unknown	Unknown	Negative	‒	‒	‒	‒	‒	‒	‒	Negative	‒	Negative	‒	Negative	‒	‒	‒	‒	‒	‒	‒	‒	‒	‒	‒	‒	‒	‒	Dubious	Untypable	‒	‒	‒	‒	Negative	‒	‒	‒	Negative
PT232	Barcelona Zoo	Barcelona	Spain	Chimpanzee	Pan troglodytes	Pan	06.03.2019	1	Fresh	Unknown	Unknown	Negative	‒	‒	‒	‒	‒	‒	‒	Negative	‒	Negative	‒	Positive	29.4	Positive	AII	None	Yes	Positive	AII	None	Yes	Negative	‒	‒	‒	AII	Dubious	Untypable	‒	‒	‒	‒	Negative	‒	‒	‒	Negative
PT233	Barcelona Zoo	Barcelona	Spain	Chimpanzee	Pan troglodytes	Pan	06.03.2019	1	Fresh	Unknown	Unknown	Negative	‒	‒	‒	‒	‒	‒	‒	Negative	‒	Negative	‒	Positive	35.7	Not done	‒	‒	‒	Not done	‒	‒	‒	Not done	‒	‒	‒	Unknown	Dubious	Untypable	‒	‒	‒	‒	Negative	‒	‒	‒	Negative
PT234	Barcelona Zoo	Barcelona	Spain	Chimpanzee	Pan troglodytes	Pan	06.03.2019	1	Fresh	Unknown	Unknown	Negative	‒	‒	‒	‒	‒	‒	‒	Negative	‒	Negative	‒	Positive	36.4	Not done	‒	‒	‒	Not done	‒	‒	‒	Not done	‒	‒	‒	Unknown	Dubious	Untypable	‒	‒	‒	‒	Negative	‒	‒	‒	Negative
PT235	Barcelona Zoo	Barcelona	Spain	Chimpanzee	Pan troglodytes	Pan	06.03.2019	1	Fresh	Unknown	Unknown	Negative	‒	‒	‒	‒	‒	‒	‒	Negative	‒	Negative	‒	Positive	34.4	Not done	‒	‒	‒	Not done	‒	‒	‒	Not done	‒	‒	‒	Unknown	Negative	‒	‒	‒	‒	‒	Negative	‒	‒	‒	Negative
PT236	Barcelona Zoo	Barcelona	Spain	Chimpanzee	Pan troglodytes	Pan	06.03.2019	1	Fresh	Unknown	Unknown	Negative	‒	‒	‒	‒	‒	‒	‒	Negative	‒	Negative	‒	Negative	‒	‒	‒	‒	‒	‒	‒	‒	‒	‒	‒	‒	‒	‒	Positive	ST1	Unknown	Unknown	99	No	Negative	‒	‒	‒	Negative
PT237	Barcelona Zoo	Barcelona	Spain	Western lowland gorilla	Gorilla gorilla gorilla	Gorilla	06.03.2019	1	Fresh	Unknown	Unknown	Negative	‒	‒	‒	‒	‒	‒	‒	Negative	‒	Negative	‒	Negative	‒	‒	‒	‒	‒	‒	‒	‒	‒	‒	‒	‒	‒	‒	Negative	‒	‒	‒	‒	‒	Negative	‒	‒	‒	Negative
PT238	Barcelona Zoo	Barcelona	Spain	Western lowland gorilla	Gorilla gorilla gorilla	Gorilla	06.03.2019	1	Fresh	Unknown	Unknown	Negative	‒	‒	‒	‒	‒	‒	‒	Negative	‒	Negative	‒	Negative	‒	‒	‒	‒	‒	‒	‒	‒	‒	‒	‒	‒	‒	‒	Dubious	Untypable	‒	‒	‒	‒	Negative	‒	‒	‒	Negative
PT239	Barcelona Zoo	Barcelona	Spain	Western lowland gorilla	Gorilla gorilla gorilla	Gorilla	06.03.2019	1	Fresh	Unknown	Unknown	Negative	‒	‒	‒	‒	‒	‒	‒	Negative	‒	Negative	‒	Negative	‒	‒	‒	‒	‒	‒	‒	‒	‒	‒	‒	‒	‒	‒	Positive	ST3	34+37	C154Y	99	Sí	Positive	Type IV	None	Yes	Negative
PT240	Barcelona Zoo	Barcelona	Spain	Western lowland gorilla	Gorilla gorilla gorilla	Gorilla	06.03.2019	1	Fresh	Unknown	Unknown	Negative	‒	‒	‒	‒	‒	‒	‒	Negative	‒	Negative	‒	Negative	‒	‒	‒	‒	‒	‒	‒	‒	‒	‒	‒	‒	‒	‒	Dubious	Untypable	‒	‒	‒	‒	Negative	‒	‒	‒	Negative
PT241	Barcelona Zoo	Barcelona	Spain	Western lowland gorilla	Gorilla gorilla gorilla	Gorilla	06.03.2019	1	Fresh	Unknown	Unknown	Negative	‒	‒	‒	‒	‒	‒	‒	Negative	‒	Negative	‒	Positive	34.4	Not done	‒	‒	‒	Not done	‒	‒	‒	Not done	‒	‒	‒	Unknown	Dubious	Untypable	‒	‒	‒	‒	Negative	‒	‒	‒	Negative
PT242	Barcelona Zoo	Barcelona	Spain	Western lowland gorilla	Gorilla gorilla gorilla	Gorilla	06.03.2019	1	Fresh	Unknown	Unknown	Negative	‒	‒	‒	‒	‒	‒	‒	Negative	‒	Negative	‒	Negative	‒	‒	‒	‒	‒	‒	‒	‒	‒	‒	‒	‒	‒	‒	Dubious	Untypable	‒	‒	‒	‒	Negative	‒	‒	‒	Negative
PT243	Barcelona Zoo	Barcelona	Spain	Western lowland gorilla	Gorilla gorilla gorilla	Gorilla	06.03.2019	1	Fresh	Unknown	Unknown	Negative	‒	‒	‒	‒	‒	‒	‒	Negative	‒	Positive	38.5	Positive	36.0	Not done	‒	‒	‒	Not done	‒	‒	‒	Not done	‒	‒	‒	Unknown	Positive	ST5	Unknown	Unknown	98	No	Negative	‒	‒	‒	Negative
PT244	Barcelona Zoo	Barcelona	Spain	Western lowland gorilla	Gorilla gorilla gorilla	Gorilla	06.03.2019	1	Fresh	Unknown	Unknown	Negative	‒	‒	‒	‒	‒	‒	‒	Negative	‒	Negative	‒	Negative	‒	‒	‒	‒	‒	‒	‒	‒	‒	‒	‒	‒	‒	‒	Negative	‒	‒	‒	‒	‒	Negative	‒	‒	‒	Negative
PT245	Barcelona Zoo	Barcelona	Spain	Western lowland gorilla	Gorilla gorilla gorilla	Gorilla	06.03.2019	1	Fresh	Unknown	Unknown	Negative	‒	‒	‒	‒	‒	‒	‒	Negative	‒	Negative	‒	Negative	‒	‒	‒	‒	‒	‒	‒	‒	‒	‒	‒	‒	‒	‒	Negative	‒	‒	‒	‒	‒	Negative	‒	‒	‒	Negative
PT246	Barcelona Zoo	Barcelona	Spain	Western lowland gorilla	Gorilla gorilla gorilla	Gorilla	06.03.2019	1	Fresh	Unknown	Unknown	Negative	‒	‒	‒	‒	‒	‒	‒	Negative	‒	Negative	‒	Negative	‒	‒	‒	‒	‒	‒	‒	‒	‒	‒	‒	‒	‒	‒	Dubious	Untypable	‒	‒	‒	‒	Negative	‒	‒	‒	Negative
PT247	Barcelona Zoo	Barcelona	Spain	Western lowland gorilla	Gorilla gorilla gorilla	Gorilla	06.03.2019	1	Fresh	Unknown	Unknown	Negative	‒	‒	‒	‒	‒	‒	‒	Negative	‒	Negative	‒	Negative	‒	‒	‒	‒	‒	‒	‒	‒	‒	‒	‒	‒	‒	‒	Negative	‒	‒	‒	‒	‒	Negative	‒	‒	‒	Negative
PT248	Barcelona Zoo	Barcelona	Spain	Western lowland gorilla	Gorilla gorilla gorilla	Gorilla	06.03.2019	1	Fresh	Unknown	Unknown	Negative	‒	‒	‒	‒	‒	‒	‒	Negative	‒	Negative	‒	Positive	36.6	Not done	‒	‒	‒	Not done	‒	‒	‒	Not done	‒	‒	‒	Unknown	Positive	ST5	16	None	100	No	Negative	‒	‒	‒	Negative
PT249	Barcelona Zoo	Barcelona	Spain	Western lowland gorilla	Gorilla gorilla gorilla	Gorilla	06.03.2019	1	Fresh	Unknown	Unknown	Negative	‒	‒	‒	‒	‒	‒	‒	Negative	‒	Negative	‒	Positive	37.6	Not done	‒	‒	‒	Not done	‒	‒	‒	Not done	‒	‒	‒	Unknown	Negative	‒	‒	‒	‒	‒	Negative	‒	‒	‒	Negative
PT250	Barcelona Zoo	Barcelona	Spain	Western lowland gorilla	Gorilla gorilla gorilla	Gorilla	06.03.2019	1	Fresh	Unknown	Unknown	Negative	‒	‒	‒	‒	‒	‒	‒	Negative	‒	Negative	‒	Negative	‒	‒	‒	‒	‒	‒	‒	‒	‒	‒	‒	‒	‒	‒	Negative	‒	‒	‒	‒	‒	Negative	‒	‒	‒	Negative
PT251	Barcelona Zoo	Barcelona	Spain	Western lowland gorilla	Gorilla gorilla gorilla	Gorilla	06.03.2019	1	Fresh	Unknown	Unknown	Negative	‒	‒	‒	‒	‒	‒	‒	Negative	‒	Negative	‒	Positive	36.5	Not done	‒	‒	‒	Not done	‒	‒	‒	Not done	‒	‒	‒	Unknown	Dubious	Untypable	‒	‒	‒	‒	Negative	‒	‒	‒	Negative
PT252	Barcelona Zoo	Barcelona	Spain	Western lowland gorilla	Gorilla gorilla gorilla	Gorilla	06.03.2019	1	Fresh	Unknown	Unknown	Negative	‒	‒	‒	‒	‒	‒	‒	Negative	‒	Negative	‒	Negative	‒	‒	‒	‒	‒	‒	‒	‒	‒	‒	‒	‒	‒	‒	Negative	‒	‒	‒	‒	‒	Negative	‒	‒	‒	Negative
PT253	Barcelona Zoo	Barcelona	Spain	Western lowland gorilla	Gorilla gorilla gorilla	Gorilla	06.03.2019	1	Fresh	Unknown	Unknown	Negative	‒	‒	‒	‒	‒	‒	‒	Negative	‒	Negative	‒	Negative	‒	‒	‒	‒	‒	‒	‒	‒	‒	‒	‒	‒	‒	‒	Negative	‒	‒	‒	‒	‒	Negative	‒	‒	‒	Negative
PT254	Barcelona Zoo	Barcelona	Spain	Bornean orangutan	Pongo pygmaeus	Pongo	06.03.2019	1	Fresh	Unknown	Unknown	Negative	‒	‒	‒	‒	‒	‒	‒	Negative	‒	Positive	29.8	Negative	‒	‒	‒	‒	‒	‒	‒	‒	‒	‒	‒	‒	‒	‒	Negative	‒	‒	‒	‒	‒	Negative	‒	‒	‒	Negative
PT255	Barcelona Zoo	Barcelona	Spain	Bornean orangutan	Pongo pygmaeus	Pongo	06.03.2019	1	Fresh	Unknown	Unknown	Negative	‒	‒	‒	‒	‒	‒	‒	Negative	‒	Positive	30.2	Negative	‒	‒	‒	‒	‒	‒	‒	‒	‒	‒	‒	‒	‒	‒	Negative	‒	‒	‒	‒	‒	Negative	‒	‒	‒	Negative
PT256	Barcelona Zoo	Barcelona	Spain	Bornean orangutan	Pongo pygmaeus	Pongo	06.03.2019	1	Fresh	Unknown	Unknown	Negative	‒	‒	‒	‒	‒	‒	‒	Negative	‒	Positive	38.0	Negative	‒	‒	‒	‒	‒	‒	‒	‒	‒	‒	‒	‒	‒	‒	Negative	‒	‒	‒	‒	‒	Negative	‒	‒	‒	Negative
PT257	Barcelona Zoo	Barcelona	Spain	Bornean orangutan	Pongo pygmaeus	Pongo	06.03.2019	1	Fresh	Unknown	Unknown	Negative	‒	‒	‒	‒	‒	‒	‒	Negative	‒	Positive	29.8	Negative	‒	‒	‒	‒	‒	‒	‒	‒	‒	‒	‒	‒	‒	‒	Negative	‒	‒	‒	‒	‒	Negative	‒	‒	‒	Negative
PT258	Barcelona Zoo	Barcelona	Spain	Bornean orangutan	Pongo pygmaeus	Pongo	06.03.2019	1	Fresh	Unknown	Unknown	Negative	‒	‒	‒	‒	‒	‒	‒	Negative	‒	Positive	30.7	Negative	‒	‒	‒	‒	‒	‒	‒	‒	‒	‒	‒	‒	‒	‒	Negative	‒	‒	‒	‒	‒	Negative	‒	‒	‒	Negative
PT259	Barcelona Zoo	Barcelona	Spain	Bornean orangutan	Pongo pygmaeus	Pongo	06.03.2019	1	Fresh	Unknown	Unknown	Negative	‒	‒	‒	‒	‒	‒	‒	Negative	‒	Negative	‒	Positive	31.2	Negative	‒	‒	‒	Negative	‒	‒	‒	Negative	‒	‒	‒	Unknown	Positive	ST5	16+17	C64M	99	Sí	Negative	‒	‒	‒	Negative
PT260	Barcelona Zoo	Barcelona	Spain	Bornean orangutan	Pongo pygmaeus	Pongo	06.03.2019	1	Fresh	Unknown	Unknown	Negative	‒	‒	‒	‒	‒	‒	‒	Negative	‒	Positive	38.1	Negative	‒	‒	‒	‒	‒	‒	‒	‒	‒	‒	‒	‒	‒	‒	Negative	‒	‒	‒	‒	‒	Negative	‒	‒	‒	Negative
PT396	Wilhelma Zoological-Botanical Garden	Sttutgart	Germany	Bonobo	Pan paniscus	Pan	11.04.2019	1	Frozen -20 C	Unknown	Unknown	Negative	‒	‒	‒	‒	‒	‒	‒	Negative	‒	Negative	‒	Negative	‒	‒	‒	‒	‒	‒	‒	‒	‒	‒	‒	‒	‒	‒	Negative	‒	‒	‒	‒	‒	Negative	‒	‒	‒	Dubious
PT397	Wilhelma Zoological-Botanical Garden	Sttutgart	Germany	Bonobo	Pan paniscus	Pan	04.04.2019	1	Frozen -20 C	Unknown	Unknown	Negative	‒	‒	‒	‒	‒	‒	‒	Negative	‒	Negative	‒	Negative	‒	‒	‒	‒	‒	‒	‒	‒	‒	‒	‒	‒	‒	‒	Dubious	Untypable	‒	‒	‒	‒	Negative	‒	‒	‒	Dubious
PT398	Wilhelma Zoological-Botanical Garden	Sttutgart	Germany	Western lowland gorilla	Gorilla gorilla gorilla	Gorilla	15.04.2019	1	Frozen -20 C	Unknown	Unknown	Negative	‒	‒	‒	‒	‒	‒	‒	Negative	‒	Negative	‒	Positive	35.7	Not done	‒	‒	‒	Not done	‒	‒	‒	Not done	‒	‒	‒	Unknown	Dubious	Untypable	‒	‒	‒	‒	Negative	‒	‒	‒	Dubious
PT399	Wilhelma Zoological-Botanical Garden	Sttutgart	Germany	Bonobo	Pan paniscus	Pan	12.04.2019	1	Frozen -20 C	Unknown	Unknown	Negative	‒	‒	‒	‒	‒	‒	‒	Negative	‒	Negative	‒	Negative	‒	‒	‒	‒	‒	‒	‒	‒	‒	‒	‒	‒	‒	‒	Dubious	Untypable	‒	‒	‒	‒	Negative	‒	‒	‒	Dubious
PT400	Wilhelma Zoological-Botanical Garden	Sttutgart	Germany	Western lowland gorilla	Gorilla gorilla gorilla	Gorilla	11.04.2019	1	Frozen -20 C	Unknown	Unknown	Negative	‒	‒	‒	‒	‒	‒	‒	Negative	‒	Negative	‒	Negative	‒	‒	‒	‒	‒	‒	‒	‒	‒	‒	‒	‒	‒	‒	Negative	‒	‒	‒	‒	‒	Negative	‒	‒	‒	Negative
PT401	Wilhelma Zoological-Botanical Garden	Sttutgart	Germany	Bonobo	Pan paniscus	Pan	11.04.2019	1	Frozen -20 C	Unknown	Unknown	Negative	‒	‒	‒	‒	‒	‒	‒	Negative	‒	Negative	‒	Positive	34.0	Not done	‒	‒	‒	Not done	‒	‒	‒	Not done	‒	‒	‒	Unknown	Dubious	Untypable	‒	‒	‒	‒	Negative	‒	‒	‒	Dubious
PT402	Wilhelma Zoological-Botanical Garden	Sttutgart	Germany	Western lowland gorilla	Gorilla gorilla gorilla	Gorilla	11.04.2019	1	Frozen -20 C	Unknown	Unknown	Negative	‒	‒	‒	‒	‒	‒	‒	Negative	‒	Negative	‒	Negative	‒	‒	‒	‒	‒	‒	‒	‒	‒	‒	‒	‒	‒	‒	Dubious	Untypable	‒	‒	‒	‒	Negative	‒	‒	‒	Negative
PT403	Wilhelma Zoological-Botanical Garden	Sttutgart	Germany	Bonobo	Pan paniscus	Pan	11.04.2019	1	Frozen -20 C	Unknown	Unknown	Negative	‒	‒	‒	‒	‒	‒	‒	Negative	‒	Negative	‒	Negative	‒	‒	‒	‒	‒	‒	‒	‒	‒	‒	‒	‒	‒	‒	Dubious	Untypable	‒	‒	‒	‒	Negative	‒	‒	‒	Dubious
PT404	Wilhelma Zoological-Botanical Garden	Sttutgart	Germany	Western lowland gorilla	Gorilla gorilla gorilla	Gorilla	11.04.2019	1	Frozen -20 C	Unknown	Unknown	Negative	‒	‒	‒	‒	‒	‒	‒	Negative	‒	Negative	‒	Negative	‒	‒	‒	‒	‒	‒	‒	‒	‒	‒	‒	‒	‒	‒	Dubious	Untypable	‒	‒	‒	‒	Negative	‒	‒	‒	Negative
PT405	Wilhelma Zoological-Botanical Garden	Sttutgart	Germany	Bonobo	Pan paniscus	Pan	11.04.2019	1	Frozen -20 C	Unknown	Unknown	Negative	‒	‒	‒	‒	‒	‒	‒	Negative	‒	Negative	‒	Positive	30.0	Negative	‒	‒	‒	Negative	‒	‒	‒	Negative	‒	‒	‒	Unknown	Negative	‒	‒	‒	‒	‒	Negative	‒	‒	‒	Dubious
PT406	Wilhelma Zoological-Botanical Garden	Sttutgart	Germany	Bonobo	Pan paniscus	Pan	11.04.2019	1	Frozen -20 C	Unknown	Unknown	Negative	Platyophrydes sp.	‒	‒	‒	‒	‒	‒	Negative	‒	Negative	‒	Negative	‒	‒	‒	‒	‒	‒	‒	‒	‒	‒	‒	‒	‒	‒	Dubious	Untypable	‒	‒	‒	‒	Negative	‒	‒	‒	Dubious
PT407	Wilhelma Zoological-Botanical Garden	Sttutgart	Germany	Bonobo	Pan paniscus	Pan	11.04.2019	1	Frozen -20 C	Unknown	Unknown	Negative	‒	‒	‒	‒	‒	‒	‒	Negative	‒	Negative	‒	Negative	‒	‒	‒	‒	‒	‒	‒	‒	‒	‒	‒	‒	‒	‒	Dubious	Untypable	‒	‒	‒	‒	Negative	‒	‒	‒	Negative
PT408	Wilhelma Zoological-Botanical Garden	Sttutgart	Germany	Bonobo	Pan paniscus	Pan	11.04.2019	1	Frozen -20 C	Unknown	Unknown	Negative	‒	‒	‒	‒	‒	‒	‒	Negative	‒	Negative	‒	Negative	‒	‒	‒	‒	‒	‒	‒	‒	‒	‒	‒	‒	‒	‒	Dubious	Untypable	‒	‒	‒	‒	Negative	‒	‒	‒	Negative
PT409	Wilhelma Zoological-Botanical Garden	Sttutgart	Germany	Western lowland gorilla	Gorilla gorilla gorilla	Gorilla	11.04.2019	1	Frozen -20 C	Unknown	Unknown	Negative	‒	‒	‒	‒	‒	‒	‒	Negative	‒	Negative	‒	Negative	‒	‒	‒	‒	‒	‒	‒	‒	‒	‒	‒	‒	‒	‒	Dubious	Untypable	‒	‒	‒	‒	Negative	‒	‒	‒	Negative
PT410	Wilhelma Zoological-Botanical Garden	Sttutgart	Germany	Bonobo	Pan paniscus	Pan	11.04.2019	1	Frozen -20 C	Unknown	Unknown	Negative	Populus tricharpa	‒						Negative	‒	Negative	‒	Negative	‒	‒	‒	‒	‒	‒	‒	‒	‒	‒	‒	‒	‒	‒	Dubious	Untypable	‒	‒	‒	‒	Negative	‒	‒	‒	Dubious
PT411	Wilhelma Zoological-Botanical Garden	Sttutgart	Germany	Western lowland gorilla	Gorilla gorilla gorilla	Gorilla	11.04.2019	1	Frozen -20 C	Unknown	Unknown	Negative	‒	‒	‒	‒	‒	‒	‒	Negative	‒	Negative	‒	Negative	‒	‒	‒	‒	‒	‒	‒	‒	‒	‒	‒	‒	‒	‒	Negative	‒	‒	‒	‒	‒	Negative	‒	‒	‒	Negative
PT412	Wilhelma Zoological-Botanical Garden	Sttutgart	Germany	Bonobo	Pan paniscus	Pan	11.04.2019	1	Frozen -20 C	Unknown	Unknown	Negative	‒	‒	‒	‒	‒	‒	‒	Negative	‒	Negative	‒	Negative	‒	‒	‒	‒	‒	‒	‒	‒	‒	‒	‒	‒	‒	‒	Dubious	Untypable	‒	‒	‒	‒	Negative	‒	‒	‒	Negative
PT413	Wilhelma Zoological-Botanical Garden	Sttutgart	Germany	Bonobo	Pan paniscus	Pan	11.04.2019	1	Frozen -20 C	Unknown	Unknown	Negative	‒	‒	‒	‒	‒	‒	‒	Negative	‒	Negative	‒	Negative	‒	‒	‒	‒	‒	‒	‒	‒	‒	‒	‒	‒	‒	‒	Negative	‒	‒	‒	‒	‒	Negative	‒	‒	‒	Negative
PT428	La Vallée de Singes	Romagne	France	Brown woolly monkey	Lagothrix lagotricha	Lagothrix	10.08.2019	1	Frozen -20 C	Male	Unknown	Negative	‒	‒	‒	‒	‒	‒	‒	Negative	‒	Negative	‒	Negative	‒	‒	‒	‒	‒	‒	‒	‒	‒	‒	‒	‒	‒	‒	Dubious	Untypable	‒	‒	‒	‒	Negative	‒	‒	‒	Negative
PT429	La Vallée de Singes	Romagne	France	Red bellied lemur	Eulemur rubriventer	Eulemur	10.08.2019	1	Frozen -20 C	Female	Unknown	Negative	‒	‒	‒	‒	‒	‒	‒	Negative	‒	Negative	‒	Negative	‒	‒	‒	‒	‒	‒	‒	‒	‒	‒	‒	‒	‒	‒	Dubious	Untypable	‒	‒	‒	‒	Negative	‒	‒	‒	Negative
PT430	La Vallée de Singes	Romagne	France	Coppery titi	Callicebus cupreus	Callicebus	10.08.2019	1	Frozen -20 C	Unknown	Unknown	Negative	‒	‒	‒	‒	‒	‒	‒	Negative	‒	Negative	‒	Negative	‒	‒	‒	‒	‒	‒	‒	‒	‒	‒	‒	‒	‒	‒	Negative	‒	‒	‒	‒	‒	Negative	‒	‒	‒	Negative
PT431	La Vallée de Singes	Romagne	France	White-faced saki	Pithecia pithecia	Pithecia	10.08.2019	1	Frozen -20 C	Unknown	Unknown	Negative	‒	‒	‒	‒	‒	‒	‒	Negative	‒	Positive	32.4	Negative	‒	‒	‒	‒	‒	‒	‒	‒	‒	‒	‒	‒	‒	‒	Negative	‒	‒	‒	‒	‒	Negative	‒	‒	‒	Negative
PT432	La Vallée de Singes	Romagne	France	Crowned lemur	Eulemur coronatus	Eulemur	10.08.2019	1	Frozen -20 C	Unknown	Unknown	Negative	‒	‒	‒	‒	‒	‒	‒	Negative	‒	Negative	‒	Negative	‒	‒	‒	‒	‒	‒	‒	‒	‒	‒	‒	‒	‒	‒	Negative	‒	‒	‒	‒	‒	Negative	‒	‒	‒	Negative
PT433	La Vallée de Singes	Romagne	France	Black-capped squirrel monkey	Saimiri boliviensis	Saimiri	10.08.2019	1	Frozen -20 C	Male	10 years	Negative	‒	‒	‒	‒	‒	‒	‒	Negative	‒	Negative	‒	Negative	‒	‒	‒	‒	‒	‒	‒	‒	‒	‒	‒	‒	‒	‒	Negative	‒	‒	‒	‒	‒	Negative	‒	‒	‒	Negative
PT434	La Vallée de Singes	Romagne	France	Bonobo	Pan paniscus	Pan	10.08.2019	1	Frozen -20 C	Unknown	Unknown	Negative	‒	‒	‒	‒	‒	‒	‒	Negative	‒	Negative	‒	Negative	‒	‒	‒	‒	‒	‒	‒	‒	‒	‒	‒	‒	‒	‒	Negative	‒	‒	‒	‒	‒	Negative	‒	‒	‒	Negative
PT435	La Vallée de Singes	Romagne	France	Bonobo	Pan paniscus	Pan	10.08.2019	1	Frozen -20 C	Unknown	Unknown	Negative	‒	‒	‒	‒	‒	‒	‒	Negative	‒	Negative	‒	Negative	‒	‒	‒	‒	‒	‒	‒	‒	‒	‒	‒	‒	‒	‒	Negative	‒	‒	‒	‒	‒	Negative	‒	‒	‒	Negative
PT436	La Vallée de Singes	Romagne	France	White-throated capuchin	Cebus capucinus	Cebus	10.08.2019	1	Frozen -20 C	Unknown	Unknown	Negative	Uncultured eukaryote	‒	‒	‒	‒	‒	‒	Negative	‒	Negative	‒	Negative	‒	‒	‒	‒	‒	‒	‒	‒	‒	‒	‒	‒	‒	‒	Negative	‒	‒	‒	‒	‒	Negative	‒	‒	‒	Negative
PT437	La Vallée de Singes	Romagne	France	Bearded-emperor tamarin	Saguinus imperator subgrisescens	Saguinus	10.08.2019	1	Frozen -20 C	Unknown	Unknown	Negative	‒	‒	‒	‒	‒	‒	‒	Negative	‒	Negative	‒	Negative	‒	‒	‒	‒	‒	‒	‒	‒	‒	‒	‒	‒	‒	‒	Negative	‒	‒	‒	‒	‒	Negative	‒	‒	‒	Negative
PT438	La Vallée de Singes	Romagne	France	White-faced saki	Pithecia pithecia	Pithecia	10.08.2019	1	Frozen -20 C	Unknown	Unknown	Negative	‒	‒	‒	‒	‒	‒	‒	Negative	‒	Positive	41.4	Negative	‒	‒	‒	‒	‒	‒	‒	‒	‒	‒	‒	‒	‒	‒	Negative	‒	‒	‒	‒	‒	Negative	‒	‒	‒	Negative
PT439	La Vallée de Singes	Romagne	France	Ring- tailed lemur	Lemur catta	Lemur	10.08.2019	1	Frozen -20 C	Male	Unknown	Negative	‒	‒	‒	‒	‒	‒	‒	Negative	‒	Negative	‒	Negative	‒	‒	‒	‒	‒	‒	‒	‒	‒	‒	‒	‒	‒	‒	Dubious	Untypable	‒	‒	‒	‒	Negative	‒	‒	‒	Negative
PT440	La Vallée de Singes	Romagne	France	Roloway monkey	Cercopithecus roloway	Cercopithecus	10.08.2019	1	Frozen -20 C	Unknown	Unknown	Negative	‒	‒	‒	‒	‒	‒	‒	Negative	‒	Negative	‒	Negative	‒	‒	‒	‒	‒	‒	‒	‒	‒	‒	‒	‒	‒	‒	Dubious	Untypable	‒	‒	‒	‒	Negative	‒	‒	‒	Negative
PT441	La Vallée de Singes	Romagne	France	Red handed tamarin	Saguinus midas	Saguinus	10.08.2019	1	Frozen -20 C	Unknown	Unknown	Negative	Desmodemus sp.	‒	‒	‒	‒	‒	‒	Negative	‒	Negative	‒	Negative	‒	‒	‒	‒	‒	‒	‒	‒	‒	‒	‒	‒	‒	‒	Negative	‒	‒	‒	‒	‒	Negative	‒	‒	‒	Negative
PT442	La Vallée de Singes	Romagne	France	Red-faced spider monkey	Ateles paniscus	Ateles	10.08.2019	1	Frozen -20 C	Unknown	Unknown	Negative	‒	‒	‒	‒	‒	‒	‒	Negative	‒	Negative	‒	Positive	28.8	Negative	‒	‒	‒	Negative	‒	‒	‒	Negative	‒	‒	‒	Unknown	Negative	‒	‒	‒	‒	‒	Negative	‒	‒	‒	Negative
PT443	La Vallée de Singes	Romagne	France	White-fronted marmoset	Callithrix geoffroyi	Callithrix	10.08.2019	1	Frozen -20 C	Unknown	Unknown	Negative	‒	‒	‒	‒	‒	‒	‒	Negative	‒	Negative	‒	Negative	‒	‒	‒	‒	‒	‒	‒	‒	‒	‒	‒	‒	‒	‒	Negative	‒	‒	‒	‒	‒	Negative	‒	‒	‒	Negative
PT444	La Vallée de Singes	Romagne	France	Black-capped squirrel monkey	Saimiri boliviensis	Saimiri	10.08.2019	1	Frozen -20 C	Unknown	Unknown	Negative	‒	‒	‒	‒	‒	‒	‒	Negative	‒	Negative	‒	Negative	‒	‒	‒	‒	‒	‒	‒	‒	‒	‒	‒	‒	‒	‒	Negative	‒	‒	‒	‒	‒	Positive	CM18	None	Yes	Negative
PT445	La Vallée de Singes	Romagne	France	Common marmoset	Callithrix jacchus	Callithrix	10.08.2019	1	Frozen -20 C	Male	11 years	Negative	‒	‒	‒	‒	‒	‒	‒	Negative	‒	Negative	‒	Negative	‒	‒	‒	‒	‒	‒	‒	‒	‒	‒	‒	‒	‒	‒	Negative	‒	‒	‒	‒	‒	Negative	‒	‒	‒	Negative
PT446	La Vallée de Singes	Romagne	France	Barbary ape	Macaca sylvanus	Macaca	10.08.2019	1	Frozen -20 C	Unknown	Unknown	Negative	‒	‒	‒	‒	‒	‒	‒	Negative	‒	Negative	‒	Negative	‒	‒	‒	‒	‒	‒	‒	‒	‒	‒	‒	‒	‒	‒	Dubious	Untypable	‒	‒	‒	‒	Negative	‒	‒	‒	Negative
PT447	La Vallée de Singes	Romagne	France	Golden-headed lion tamarin	Leontopithecus chrysomelas	Leontopithecus	10.08.2019	1	Frozen -20 C	Unknown	Unknown	Negative	‒	‒	‒	‒	‒	‒	‒	Negative	‒	Negative	‒	Positive	33.0	Not done	‒	‒	‒	Not done	‒	‒	‒	Not done	‒	‒	‒	Unknown	Negative	‒	‒	‒	‒	‒	Negative	‒	‒	‒	Negative
PT448	La Vallée de Singes	Romagne	France	Mandrill	Mandrillus sphinx	Mandrillus	10.08.2019	1	Frozen -20 C	Unknown	Unknown	Negative	‒	‒	‒	‒	‒	‒	‒	Negative	‒	Negative	‒	Negative	‒	‒	‒	‒	‒	‒	‒	‒	‒	‒	‒	‒	‒	‒	Negative	‒	‒	‒	‒	‒	Negative	‒	‒	‒	Negative
PT449	La Vallée de Singes	Romagne	France	Brown spider monkey	Ateles hybridus	Ateles	10.08.2019	1	Frozen -20 C	Unknown	Unknown	Negative	Strikiella sp.	‒	‒	‒	‒	‒	‒	Negative	‒	Positive	29.4	Negative	‒	‒	‒	‒	‒	‒	‒	‒	‒	‒	‒	‒	‒	‒	Dubious	Untypable	‒	‒	‒	‒	Negative	‒	‒	‒	Negative
PT450	La Vallée de Singes	Romagne	France	Golden lion tamarin	Leontopithecus rosalia	Leontopithecus	10.08.2019	1	Frozen -20 C	Unknown	Unknown	Negative	‒	‒	‒	‒	‒	‒	‒	Negative	‒	Negative	‒	Negative	‒	‒	‒	‒	‒	‒	‒	‒	‒	‒	‒	‒	‒	‒	Negative	‒	‒	‒	‒	‒	Negative	‒	‒	‒	Negative
PT451	La Vallée de Singes	Romagne	France	Western chimpanzee	Pan troglodytes verus	Pan	10.08.2019	1	Frozen -20 C	Unknown	Unknown	Negative	Trilletropsis pallescens	‒	‒	‒	‒	‒	‒	Negative	‒	Negative	‒	Positive	35.5	Not done	‒	‒	‒	Not done	‒	‒	‒	Not done	‒	‒	‒	Unknown	Negative	‒	‒	‒	‒	‒	Negative	‒	‒	‒	Negative
PT452	La Vallée de Singes	Romagne	France	Pileated gibbon	Hylobates pileatus	Hylobates	10.08.2019	1	Frozen -20 C	Unknown	Unknown	Negative	‒	‒	‒	‒	‒	‒	‒	Negative	‒	Negative	‒	Negative	‒	‒	‒	‒	‒	‒	‒	‒	‒	‒	‒	‒	‒	‒	Negative	‒	‒	‒	‒	‒	Negative	‒	‒	‒	Negative
PT453	La Vallée de Singes	Romagne	France	Western lowland gorilla	Gorilla gorilla gorilla	Gorilla	10.08.2019	1	Frozen -20 C	Unknown	Unknown	Negative	‒	‒	‒	‒	‒	‒	‒	Negative	‒	Negative	‒	Negative	‒	‒	‒	‒	‒	‒	‒	‒	‒	‒	‒	‒	‒	‒	Negative	‒	‒	‒	‒	‒	Negative	‒	‒	‒	Negative
PT454	La Vallée de Singes	Romagne	France	Red ruffed lemur + Black-and-white ruffed lemur + White-belted black and white ruffed lemur	Varecia rubra + Varecia variegata + Varecia subcinta	Varecia	10.08.2019	1	Frozen -20 C	Males	Unknown	Negative	‒	‒	‒	‒	‒	‒	‒	Negative	‒	Negative	‒	Negative	‒	‒	‒	‒	‒	‒	‒	‒	‒	‒	‒	‒	‒	‒	Negative	‒	‒	‒	‒	‒	Negative	‒	‒	‒	Negative
PT455	La Vallée de Singes	Romagne	France	Buff-headed capuchin	Sapajus xanthosternos	Sapajus	10.08.2019	1	Frozen -20 C	Unknown	Unknown	Negative	‒	‒	‒	‒	‒	‒	‒	Negative	‒	Negative	‒	Negative	‒	‒	‒	‒	‒	‒	‒	‒	‒	‒	‒	‒	‒	‒	Negative	‒	‒	‒	‒	‒	Negative	‒	‒	‒	Negative
PT456	La Vallée de Singes	Romagne	France	Eastern black and white colobus	Colobus guereza	Colobus	10.08.2019	1	Frozen -20 C	Unknown	Unknown	Negative	‒	‒	‒	‒	‒	‒	‒	Negative	‒	Negative	‒	Negative	‒	‒	‒	‒	‒	‒	‒	‒	‒	‒	‒	‒	‒	‒	Negative	‒	‒	‒	‒	‒	Negative	‒	‒	‒	Negative
PT457	La Vallée de Singes	Romagne	France	Buff-cheeked gibbon	Nomascus gabriellae	Nomascus	10.08.2019	1	Frozen -20 C	Unknown	Unknown	Negative	Stylonychia ammermanni	‒	‒	‒	‒	‒	‒	Negative	‒	Negative	‒	Negative	‒	‒	‒	‒	‒	‒	‒	‒	‒	‒	‒	‒	‒	‒	Negative	‒	‒	‒	‒	‒	Negative	‒	‒	‒	Negative
PT458	La Vallée de Singes	Romagne	France	Gelada baboon	Theropithecus gelada	Theropithecus	10.08.2019	1	Frozen -20 C	Unknown	Unknown	Negative	Stylonychia ammermanni	‒	‒	‒	‒	‒	‒	Negative	‒	Negative	‒	Negative	‒	‒	‒	‒	‒	‒	‒	‒	‒	‒	‒	‒	‒	‒	Negative	‒	‒	‒	‒	‒	Negative	‒	‒	‒	Negative
PT459	La Vallée de Singes	Romagne	France	Pygmy marmoset	Cebuella pygmaea	Cebuella	10.08.2019	1	Frozen -20 C	Female	4 years	Negative	‒	‒	‒	‒	‒	‒	‒	Negative	‒	Negative	‒	Negative	‒	‒	‒	‒	‒	‒	‒	‒	‒	‒	‒	‒	‒	‒	Negative	‒	‒	‒	‒	‒	Negative	‒	‒	‒	Negative
PT460	La Vallée de Singes	Romagne	France	Buff-headed capuchin	Sapajus xanthosternos	Sapajus	10.08.2019	1	Frozen -20 C	Unknown	Unknown	Negative	‒	‒	‒	‒	‒	‒	‒	Negative	‒	Negative	‒	Negative	‒	‒	‒	‒	‒	‒	‒	‒	‒	‒	‒	‒	‒	‒	Dubious	Untypable	‒	‒	‒	‒	Negative	‒	‒	‒	Negative
PT461	La Vallée de Singes	Romagne	France	Buff-headed capuchin	Sapajus xanthosternos	Sapajus	10.08.2019	1	Frozen -20 C	Males	Unknown	Negative	‒	‒	‒	‒	‒	‒	‒	Negative	‒	Negative	‒	Negative	‒	‒	‒	‒	‒	‒	‒	‒	‒	‒	‒	‒	‒	‒	Negative	‒	‒	‒	‒	‒	Negative	‒	‒	‒	Negative
PT462	La Vallée de Singes	Romagne	France	White-throated capuchin	Cebus capucinus	Cebus	10.08.2019	1	Frozen -20 C	Female	24 years?	Negative	‒	‒	‒	‒	‒	‒	‒	Negative	‒	Negative	‒	Negative	‒	‒	‒	‒	‒	‒	‒	‒	‒	‒	‒	‒	‒	‒	Negative	‒	‒	‒	‒	‒	Negative	‒	‒	‒	Negative
PT463	La Vallée de Singes	Romagne	France	Black lemur	Eulemur macaco	Eulemur	10.08.2019	1	Frozen -20 C	Unknown	Unknown	Negative	‒	‒	‒	‒	‒	‒	‒	Negative	‒	Negative	‒	Negative	‒	‒	‒	‒	‒	‒	‒	‒	‒	‒	‒	‒	‒	‒	Negative	‒	‒	‒	‒	‒	Negative	‒	‒	‒	Negative
PT464	La Vallée de Singes	Romagne	France	Coppery titi	Callicebus cupreus	Callicebus	10.08.2019	1	Frozen -20 C	Unknown	Unknown	Negative	‒	‒	‒	‒	‒	‒	‒	Negative	‒	Positive	34.9	Negative	‒	‒	‒	‒	‒	‒	‒	‒	‒	‒	‒	‒	‒	‒	Positive	ST8	21	??	98	No	Negative	‒	‒	‒	Negative
PT465	La Vallée de Singes	Romagne	France	Bornean orangutan	Pongo pygmaeus	Pongo	10.08.2019	1	Frozen -20 C	Males	Unknown	Negative	‒	‒	‒	‒	‒	‒	‒	Negative	‒	Negative	‒	Negative	‒	‒	‒	‒	‒	‒	‒	‒	‒	‒	‒	‒	‒	‒	Dubious	Untypable	‒	‒	‒	‒	Negative	‒	‒	‒	Negative
PT466	La Vallée de Singes	Romagne	France	Coppery titi	Callicebus cupreus	Callicebus	10.08.2019	1	Frozen -20 C	Unknown	Unknown	Negative	‒	‒	‒	‒	‒	‒	‒	Negative	‒	Negative	‒	Negative	‒	‒	‒	‒	‒	‒	‒	‒	‒	‒	‒	‒	‒	‒	Negative	‒	‒	‒	‒	‒	Negative	‒	‒	‒	Negative
PT467	La Vallée de Singes	Romagne	France	Black howler	Alouatta caraya	Alouatta	10.08.2019	1	Frozen -20 C	Unknown	Unknown	Negative	‒	‒	‒	‒	‒	‒	‒	Negative	‒	Negative	‒	Negative	‒	‒	‒	‒	‒	‒	‒	‒	‒	‒	‒	‒	‒	‒	Negative	‒	‒	‒	‒	‒	Negative	‒	‒	‒	Negative
PT468	La Vallée de Singes	Romagne	France	Silvery marmoset	Mico argentatus	Mico	10.08.2019	1	Frozen -20 C	Unknown	Unknown	Negative	‒	‒	‒	‒	‒	‒	‒	Negative	‒	Negative	‒	Negative	‒	‒	‒	‒	‒	‒	‒	‒	‒	‒	‒	‒	‒	‒	Negative	‒	‒	‒	‒	‒	Negative	‒	‒	‒	Negative
PT469	La Vallée de Singes	Romagne	France	Black lemur	Eulemur macaco	Eulemur	10.08.2019	1	Frozen -20 C	Male	5 years	Negative	‒	‒	‒	‒	‒	‒	‒	Negative	‒	Negative	‒	Positive	34.1	Not done	‒	‒	‒	Not done	‒	‒	‒	Not done	‒	‒	‒	Unknown	Negative	‒	‒	‒	‒	‒	Negative	‒	‒	‒	Negative
PT470	La Vallée de Singes	Romagne	France	Common marmoset	Callithrix jacchus	Callithrix	10.08.2019	1	Frozen -20 C	Unknown	Unknown	Negative	‒	‒	‒	‒	‒	‒	‒	Negative	‒	Negative	‒	Negative	‒	‒	‒	‒	‒	‒	‒	‒	‒	‒	‒	‒	‒	‒	Negative	‒	‒	‒	‒	‒	Negative	‒	‒	‒	Negative
PT471	La Vallée de Singes	Romagne	France	Black-capped squirrel monkey	Saimiri boliviensis	Saimiri	10.08.2019	1	Frozen -20 C	Unknown	Unknown	Negative	‒	‒	‒	‒	‒	‒	‒	Negative	‒	Negative	‒	Negative	‒	‒	‒	‒	‒	‒	‒	‒	‒	‒	‒	‒	‒	‒	Negative	‒	‒	‒	‒	‒	Negative	‒	‒	‒	Negative
PT472	Madrid Zoo Aquarium	Madrid	Spain	Yellow baboon	Papio cynocephalus	Papio	19.09.2019	2	Fresh	Unknown	Unknown	Negative	‒	‒	‒	‒	‒	‒	‒	Negative	‒	Negative	‒	Negative	‒	‒	‒	‒	‒	‒	‒	‒	‒	‒	‒	‒	‒	‒	Positive	ST3	34	G130A, A131T, A132G, T265A	99	No	Negative	‒	‒	‒	Negative
PT473	Madrid Zoo Aquarium	Madrid	Spain	Lemures mayote + catta	Lemur catta	Lemur	19.09.2019	2	Fresh	Unknown	Unknown	Negative	‒	‒	‒	‒	‒	‒	‒	Negative	‒	Negative	‒	Positive	29.0	Negative	‒	‒	‒	Positive	B	C120T, C165T, C309T	Yes	Negative	‒	‒	‒	B	Dubious	Untypable	‒	‒	‒	‒	Negative	‒	‒	‒	Negative
PT474	Madrid Zoo Aquarium	Madrid	Spain	Black-and-white ruffed lemur	Varecia variegata variegata	Varecia	19.09.2019	2	Fresh	Vena	Unknown	Negative	‒	‒	‒	‒	‒	‒	‒	Negative	‒	Negative	‒	Negative	‒	‒	‒	‒	‒	‒	‒	‒	‒	‒	‒	‒	‒	‒	Dubious	Untypable	‒	‒	‒	‒	Negative	‒	‒	‒	Negative
PT475	Madrid Zoo Aquarium	Madrid	Spain	Yellow baboon	Papio cynocephalus	Papio	19.09.2019	2	Fresh	Unknown	Unknown	Negative	‒	‒	‒	‒	‒	‒	‒	Negative	‒	Negative	‒	Positive	33.2	Not done	‒	‒	‒	Not done	‒	‒	‒	Not done	‒	‒	‒	Unknown	Dubious	Untypable	‒	‒	‒	‒	Negative	‒	‒	‒	Negative
PT476	Madrid Zoo Aquarium	Madrid	Spain	Mandrill	Mandrillus sphinx	Mandrillus	19.09.2019	2	Fresh	Bala	Unknown	Negative	‒	‒	‒	‒	‒	‒	‒	Negative	‒	Negative	‒	Negative	‒	‒	‒	‒	‒	‒	‒	‒	‒	‒	‒	‒	‒	‒	Positive	ST1	2	None	100	No	Negative	‒	‒	‒	Dubious
PT477	Madrid Zoo Aquarium	Madrid	Spain	Black-and-white ruffed lemur	Varecia variegata variegata	Varecia	19.09.2019	2	Fresh	Group	Unknown	Negative	‒	‒	‒	‒	‒	‒	‒	Negative	‒	Negative	‒	Negative	‒	‒	‒	‒	‒	‒	‒	‒	‒	‒	‒	‒	‒	‒	Negative	‒	‒	‒	‒	‒	Negative	‒	‒	‒	Negative
PT478	Madrid Zoo Aquarium	Madrid	Spain	Müller's gibbon	Hylobates muelleri	Hylobates	19.09.2019	2	Fresh	Unknown	Unknown	Negative	‒	‒	‒	‒	‒	‒	‒	Negative	‒	Negative	‒	Negative	‒	‒	‒	‒	‒	‒	‒	‒	‒	‒	‒	‒	‒	‒	Positive	ST5	115	A262G, G395A	99	No	Negative	‒	‒	‒	Positive
PT479	Madrid Zoo Aquarium	Madrid	Spain	Tufted capuchin	Cebus apella	Cebus	19.09.2019	2	Fresh	Unknown	Unknown	Negative	‒	‒	‒	‒	‒	‒	‒	Negative	‒	Negative	‒	Negative	‒	‒	‒	‒	‒	‒	‒	‒	‒	‒	‒	‒	‒	‒	Negative	‒	‒	‒	‒	‒	Negative	‒	‒	‒	Negative
PT480	Madrid Zoo Aquarium	Madrid	Spain	Mandrill	Mandrillus sphinx	Mandrillus	19.09.2019	2	Fresh	Group	Unknown	Negative	‒	‒	‒	‒	‒	‒	‒	Negative	‒	Negative	‒	Negative	‒	‒	‒	‒	‒	‒	‒	‒	‒	‒	‒	‒	‒	‒	Positive	ST1	2	None	100	No	Negative	‒	‒	‒	Dubious
PT481	Madrid Zoo Aquarium	Madrid	Spain	Western lowland gorilla	Gorilla gorilla gorilla	Gorilla	19.09.2019	2	Fresh	Unknown	Unknown	Negative	‒	‒	‒	‒	‒	‒	‒	Negative	‒	Negative	‒	Positive	33.8	Not done	‒	‒	‒	Not done	‒	‒	‒	Not done	‒	‒	‒	Unknown	Negative	‒	‒	‒	‒	‒	Negative	‒	‒	‒	Dubious
PT482	Madrid Zoo Aquarium	Madrid	Spain	Chimpanzee	Pan troglodytes	Pan	19.09.2019	2	Fresh	Unknown	Unknown	Negative	‒	‒	‒	‒	‒	‒	‒	Negative	‒	Negative	‒	Positive	33.2	Not done	‒	‒	‒	Not done	‒	‒	‒	Not done	‒	‒	‒	Unknown	Dubious	Untypable	‒	‒	‒	‒	Negative	‒	‒	‒	Positive
PT483	Madrid Zoo Aquarium	Madrid	Spain	Western lowland gorilla	Gorilla gorilla gorilla	Gorilla	19.09.2019	2	Fresh	Unknown	Unknown	Negative	‒	‒	‒	‒	‒	‒	‒	Negative	‒	Negative	‒	Negative	‒	‒	‒	‒	‒	‒	‒	‒	‒	‒	‒	‒	‒	‒	Negative	‒	‒	‒	‒	‒	Positive	CM18	None	Yes	Negative
PT484	Madrid Zoo Aquarium	Madrid	Spain	Chimpanzee	Pan troglodytes	Pan	19.09.2019	2	Fresh	Unknown	Unknown	Negative	‒	‒	‒	‒	‒	‒	‒	Negative	‒	Negative	‒	Positive	32.6	Negative	‒	‒	‒	Negative	‒	‒	‒	Negative	‒	‒	‒	Unknown	Negative	‒	‒	‒	‒	‒	Negative	‒	‒	‒	Dubious
PT485	Madrid Zoo Aquarium	Madrid	Spain	Eastern black and white colobus	Colobus guereza	Colobus	19.09.2019	2	Fresh	Unknown	Unknown	Negative	‒	‒	‒	‒	‒	‒	‒	Negative	‒	Negative	‒	Negative	‒	‒	‒	‒	‒	‒	‒	‒	‒	‒	‒	‒	‒	‒	Positive	ST1	Unknown	Unknown	98	No	Negative	‒	‒	‒	Negative
PT486	Madrid Zoo Aquarium	Madrid	Spain	Western lowland gorilla	Gorilla gorilla gorilla	Gorilla	19.09.2019	2	Fresh	Unknown	Unknown	Negative	‒	‒	‒	‒	‒	‒	‒	Negative	‒	Negative	‒	Negative	‒	‒	‒	‒	‒	‒	‒	‒	‒	‒	‒	‒	‒	‒	Negative	‒	‒	‒	‒	‒	Negative	‒	‒	‒	Dubious
PT487	Madrid Zoo Aquarium	Madrid	Spain	Bornean orangutan	Pongo pygmaeus	Pongo	19.09.2019	2	Fresh	Surya and Sabati	Unknown	Negative	‒	‒	‒	‒	‒	‒	‒	Negative	‒	Negative	‒	Negative	‒	‒	‒	‒	‒	‒	‒	‒	‒	‒	‒	‒	‒	‒	Negative	‒	‒	‒	‒	‒	Negative	‒	‒	‒	Negative
PT488	Madrid Zoo Aquarium	Madrid	Spain	Lar gibbon	Hylobates lar	Hylobates	19.09.2019	2	Fresh	Unknown	Unknown	Negative	‒	‒	‒	‒	‒	‒	‒	Negative	‒	Negative	‒	Negative	‒	‒	‒	‒	‒	‒	‒	‒	‒	‒	‒	‒	‒	‒	Negative	‒	‒	‒	‒	‒	Negative	‒	‒	‒	Dubious
PT489	Madrid Zoo Aquarium	Madrid	Spain	Bornean orangutan	Pongo pygmaeus	Pongo	19.09.2019	2	Fresh	Dahi	Unknown	Negative	‒	‒	‒	‒	‒	‒	‒	Negative	‒	Negative	‒	Negative	‒	‒	‒	‒	‒	‒	‒	‒	‒	‒	‒	‒	‒	‒	Negative	‒	‒	‒	‒	‒	Negative	‒	‒	‒	Dubious
PT490	Madrid Zoo Aquarium	Madrid	Spain	Bornean orangutan	Pongo pygmaeus	Pongo	19.09.2019	2	Fresh	Pal and Sungay	Unknown	Negative	‒	‒	‒	‒	‒	‒	‒	Negative	‒	Negative	‒	Negative	‒	‒	‒	‒	‒	‒	‒	‒	‒	‒	‒	‒	‒	‒	Positive	ST5	16	None	100	Yes	Negative	‒	‒	‒	Dubious
PT491	Madrid Zoo Aquarium	Madrid	Spain	Western lowland gorilla	Gorilla gorilla gorilla	Gorilla	26.09.2019	2	Fresh	Unknown	Unknown	Negative	‒	‒	‒	‒	‒	‒	‒	Negative	‒	Negative	‒	Negative	‒	‒	‒	‒	‒	‒	‒	‒	‒	‒	‒	‒	‒	‒	Dubious	Untypable	‒	‒	‒	‒	Negative	‒	‒	‒	Dubious
PT492	Madrid Zoo Aquarium	Madrid	Spain	Bornean orangutan	Pongo pygmaeus	Pongo	26.09.2019	2	Fresh	Surya and Sabah	Unknown	Negative	‒	‒	‒	‒	‒	‒	‒	Negative	‒	Negative	‒	Negative	‒	‒	‒	‒	‒	‒	‒	‒	‒	‒	‒	‒	‒	‒	Positive	ST5	16	None	100	Yes	Negative	‒	‒	‒	Dubious
PT493	Madrid Zoo Aquarium	Madrid	Spain	Chimpanzee	Pan troglodytes	Pan	26.09.2019	2	Fresh	Unknown	Unknown	Negative	‒	‒	‒	‒	‒	‒	‒	Negative	‒	Negative	‒	Negative	‒	‒	‒	‒	‒	‒	‒	‒	‒	‒	‒	‒	‒	‒	Positive	ST2	9	None	100	Yes	Negative	‒	‒	‒	Dubious
PT494	Madrid Zoo Aquarium	Madrid	Spain	Bornean orangutan	Pongo pygmaeus	Pongo	26.09.2019	2	Fresh	Dahi	Unknown	Negative	‒	‒	‒	‒	‒	‒	‒	Negative	‒	Negative	‒	Negative	‒	‒	‒	‒	‒	‒	‒	‒	‒	‒	‒	‒	‒	‒	Negative	‒	‒	‒	‒	‒	Negative	‒	‒	‒	Negative
PT495	Madrid Zoo Aquarium	Madrid	Spain	Western lowland gorilla	Gorilla gorilla gorilla	Gorilla	26.09.2019	2	Fresh	Unknown	Unknown	Negative	‒	‒	‒	‒	‒	‒	‒	Negative	‒	Negative	‒	Negative	‒	‒	‒	‒	‒	‒	‒	‒	‒	‒	‒	‒	‒	‒	Dubious	Untypable	‒	‒	‒	‒	Negative	‒	‒	‒	Negative
PT496	Madrid Zoo Aquarium	Madrid	Spain	Chimpanzee	Pan troglodytes	Pan	26.09.2019	2	Fresh	Unknown	Unknown	Negative	‒	‒	‒	‒	‒	‒	‒	Negative	‒	Negative	‒	Negative	‒	‒	‒	‒	‒	‒	‒	‒	‒	‒	‒	‒	‒	‒	Positive	ST2	9	Unknown	99		Negative	‒	‒	‒	Dubious
PT497	Madrid Zoo Aquarium	Madrid	Spain	Chimpanzee	Pan troglodytes	Pan	26.09.2019	2	Fresh	Unknown	Unknown	Negative	‒	‒	‒	‒	‒	‒	‒	Negative	‒	Negative	‒	Negative	‒	‒	‒	‒	‒	‒	‒	‒	‒	‒	‒	‒	‒	‒	Positive	ST2	9	None	100	Yes	Negative	‒	‒	‒	Dubious
PT498	Madrid Zoo Aquarium	Madrid	Spain	Bornean orangutan	Pongo pygmaeus	Pongo	26.09.2019	2	Fresh	Pal	Unknown	Negative	‒	‒	‒	‒	‒	‒	‒	Negative	‒	Negative	‒	Negative	‒	‒	‒	‒	‒	‒	‒	‒	‒	‒	‒	‒	‒	‒	Positive	ST5	16	None	100	Yes	Negative	‒	‒	‒	Dubious
PT499	Madrid Zoo Aquarium	Madrid	Spain	Western lowland gorilla	Gorilla gorilla gorilla	Gorilla	26.09.2019	2	Fresh	Unknown	Unknown	Negative	‒	‒	‒	‒	‒	‒	‒	Negative	‒	Negative	‒	Negative	‒	‒	‒	‒	‒	‒	‒	‒	‒	‒	‒	‒	‒	‒	Dubious	Untypable	‒	‒	‒	‒	Negative	‒	‒	‒	Negative
PT500	Madrid Zoo Aquarium	Madrid	Spain	Bornean orangutan	Pongo pygmaeus	Pongo	26.09.2019	2	Fresh	Pa and Sungay	Unknown	Negative	‒	‒	‒	‒	‒	‒	‒	Negative	‒	Negative	‒	Negative	‒	‒	‒	‒	‒	‒	‒	‒	‒	‒	‒	‒	‒	‒	Positive	ST5	16	None	100	Yes	Negative	‒	‒	‒	Negative
PT501	Madrid Zoo Aquarium	Madrid	Spain	Chimpanzee	Pan troglodytes	Pan	26.09.2019	2	Fresh	Unknown	Unknown	Negative	Uncultured eukaryote	‒	‒	‒	‒	‒	‒	Negative	‒	Negative	‒	Negative	‒	‒	‒	‒	‒	‒	‒	‒	‒	‒	‒	‒	‒	‒	Negative	‒	‒	‒	‒	‒	Negative	‒	‒	‒	Dubious
PT502	Madrid Zoo Aquarium	Madrid	Spain	Eastern black and white colobus	Colobus guereza	Colobus	01.10.2019	2	Fresh	Unknown	Unknown	Negative	Inespecific	‒	‒	‒	‒	‒	‒	Negative	‒	Negative	‒	Negative	‒	‒	‒	‒	‒	‒	‒	‒	‒	‒	‒	‒	‒	‒	Positive	ST1	1+2	A132R	99	Yes	Negative	‒	‒	‒	Negative
PT526	Faunia	Madrid	Spain	Tufted capuchin	Cebus apella	Cebus	11.02.2020	2	Frozen -20 C	Unknown	Unknown	Negative	‒	‒	‒	‒	‒	‒	‒	Negative	‒	Negative	‒	Negative	‒	‒	‒	‒	‒	‒	‒	‒	‒	‒	‒	‒	‒	‒	Negative	‒	‒	‒	‒	‒	Negative	‒	‒	‒	Negative
PT527	Faunia	Madrid	Spain	Tufted capuchin	Cebus apella	Cebus	11.02.2020	2	Frozen -20 C	Unknown	Unknown	Negative	‒	‒	‒	‒	‒	‒	‒	Negative	‒	Negative	‒	Negative	‒	‒	‒	‒	‒	‒	‒	‒	‒	‒	‒	‒	‒	‒	Negative	‒	‒	‒	‒	‒	Negative	‒	‒	‒	Negative
PT528	Faunia	Madrid	Spain	Slow loris	Nycticebus pygmaeus	Nycticebus	11.02.2020	2	Frozen -20 C	Unknown	Unknown	Negative	‒	‒	‒	‒	‒	‒	‒	Negative	‒	Negative	‒	Negative	‒	‒	‒	‒	‒	‒	‒	‒	‒	‒	‒	‒	‒	‒	Negative	‒	‒	‒	‒	‒	Negative	‒	‒	‒	Negative
PT 529	Santillana Zoo	Cantabria	Spain	White-faced saki	Pithecia pithecia	Pithecia	19.02.2020	2	Frozen -20 C	Unknown	Unknown	Negative	‒	‒	‒	‒	‒	‒	‒	Negative	‒	Negative	‒	Negative	‒	‒	‒	‒	‒	‒	‒	‒	‒	‒	‒	‒	‒	‒	Negative	‒	‒	‒	‒	‒	Negative	‒	‒	‒	Negative
PT 530	Santillana Zoo	Cantabria	Spain	Lion-tailed macaque	Macaca silenus	Macaca	19.02.2020	2	Frozen -20 C	Unknown	Unknown	Negative	‒	‒	‒	‒	‒	‒	‒	Negative	‒	Negative	‒	Negative	‒	‒	‒	‒	‒	‒	‒	‒	‒	‒	‒	‒	‒	‒	Positive	ST1	1+2	A132R	99	Yes	Negative	‒	‒	‒	Negative
PT 531	Santillana Zoo	Cantabria	Spain	Bornean orangutan	Pongo pygmaeus	Pongo	19.02.2020	2	Frozen -20 C	Unknown	Unknown	Negative	‒	‒	‒	‒	‒	‒	‒	Negative	‒	Positive	33.3	Negative	‒	‒	‒	‒	‒	‒	‒	‒	‒	‒	‒	‒	‒	‒	Positive	ST1	2	Unknown	99	No	Negative	‒	‒	‒	Negative
PT 532	Santillana Zoo	Cantabria	Spain	Ring-tailed lemur	Lemur catta	Lemur	19.02.2020	2	Frozen -20 C	Unknown	Unknown	Negative	‒	‒	‒	‒	‒	‒	‒	Negative	‒	Negative	‒	Positive	29.3	Negative	‒	‒	‒	Positive	B	C120T, C165T, C309T, T491W	Yes	Negative	‒	‒	‒	B	Positive	ST1	2	Unknown	99	No	Negative	‒	‒	‒	Negative
PT 533	Santillana Zoo	Cantabria	Spain	Ring-tailed lemur	Lemur catta	Lemur	19.02.2020	2	Frozen -20 C	Unknown	Unknown	Negative	‒	‒	‒	‒	‒	‒	‒	Negative	‒	Positive	37.3	Negative	‒	‒	‒	‒	‒	‒	‒	‒	‒	‒	‒	‒	‒	‒	Dubious	Untypable	‒	‒	‒	‒	Negative	‒	‒	‒	Negative
PT 534	Santillana Zoo	Cantabria	Spain	Golden lion tamarin	Leontopithecus rosalia	Leontopithecus	19.02.2020	2	Frozen -20 C	Unknown	Unknown	Negative	‒	‒	‒	‒	‒	‒	‒	Negative	‒	Negative	‒	Negative	‒	‒	‒	‒	‒	‒	‒	‒	‒	‒	‒	‒	‒	‒	Negative	‒	‒	‒	‒	‒	Negative	‒	‒	‒	Negative
PT 535	Santillana Zoo	Cantabria	Spain	Ring-tailed lemur	Lemur catta	Lemur	19.02.2020	2	Frozen -20 C	Unknown	Unknown	Negative	‒	‒	‒	‒	‒	‒	‒	Negative	‒	Negative	‒	Positive	29.0	Negative	‒	‒	‒	Negative	‒	‒	‒	Negative	‒	‒	‒	Unknown	Positive	ST1	2	Unknown	99	No	Negative	‒	‒	‒	Negative
PT 536	Santillana Zoo	Cantabria	Spain	Red handed tamarin	Saguinus midas	Saguinus	19.02.2020	2	Frozen -20 C	Unknown	Unknown	Negative	‒	‒	‒	‒	‒	‒	‒	Negative	‒	Positive	34.7	Positive	34.8	Not done	‒	‒	‒	Not done	‒	‒	‒	Not done	‒	‒	‒	Unknown	Negative	‒	‒	‒	‒	‒	Negative	‒	‒	‒	Negative
PT 537	Santillana Zoo	Cantabria	Spain	Pygmy marmoset	Cebuella pygmaea	Cebuella	19.02.2020	2	Frozen -20 C	Unknown	Unknown	Negative	‒	‒	‒	‒	‒	‒	‒	Negative	‒	Negative	‒	Positive	34.4	Not done	‒	‒	‒	Not done	‒	‒	‒	Not done	‒	‒	‒	Unknown	Negative	‒	‒	‒	‒	‒	Negative	‒	‒	‒	Negative
PT 538	Santillana Zoo	Cantabria	Spain	Silvery marmoset	Mico argentatus	Mico	19.02.2020	2	Frozen -20 C	Unknown	Unknown	Negative	‒	‒	‒	‒	‒	‒	‒	Negative	‒	Negative	‒	Negative	‒	‒	‒	‒	‒	‒	‒	‒	‒	‒	‒	‒	‒	‒	Negative	‒	‒	‒	‒	‒	Negative	‒	‒	‒	Negative
PT 539	Santillana Zoo	Cantabria	Spain	De Brazza's monkey	Cercopithecus neglectus	Cercopithecus	19.02.2020	2	Frozen -20 C	Unknown	Unknown	Negative	‒	‒	‒	‒	‒	‒	‒	Negative	‒	Negative	‒	Negative	‒	‒	‒	‒	‒	‒	‒	‒	‒	‒	‒	‒	‒	‒	Positive	ST1	1	None	100	Yes	Negative	‒	‒	‒	Negative
PT 540	Santillana Zoo	Cantabria	Spain	Red ruffed lemur	Varecia rubra	Varecia	19.02.2020	2	Frozen -20 C	Unknown	Unknown	Negative	Uncultured eukaryote	‒	‒	‒	‒	‒	‒	Negative	‒	Negative	‒	Negative	‒	‒	‒	‒	‒	‒	‒	‒	‒	‒	‒	‒	‒	‒	Dubious	Untypable	‒	‒	‒	‒	Negative	‒	‒	‒	Negative
PT 541	Santillana Zoo	Cantabria	Spain	Ring-tailed lemur	Lemur catta	Lemur	19.02.2020	2	Frozen -20 C	Unknown	Unknown	Negative	‒	‒	‒	‒	‒	‒	‒	Negative	‒	Negative	‒	Negative	‒	‒	‒	‒	‒	‒	‒	‒	‒	‒	‒	‒	‒	‒	Dubious	Untypable	‒	‒	‒	‒	Negative	‒	‒	‒	Negative
PT 542	Santillana Zoo	Cantabria	Spain	Silvery marmoset	Mico argentatus	Mico	19.02.2020	2	Frozen -20 C	Unknown	Unknown	Negative	‒	‒	‒	‒	‒	‒	‒	Negative	‒	Negative	‒	Negative	‒	‒	‒	‒	‒	‒	‒	‒	‒	‒	‒	‒	‒	‒	Negative	‒	‒	‒	‒	‒	Negative	‒	‒	‒	Negative
PT 543	Santillana Zoo	Cantabria	Spain	Chimpanzee	Pan troglodytes	Pan	19.02.2020	2	Frozen -20 C	Unknown	Unknown	Negative	‒	‒	‒	‒	‒	‒	‒	Negative	‒	Positive	35.7	Positive	28.8	Negative	‒	‒	‒	Negative	‒	‒	‒	Negative	‒	‒	‒	Unknown	Positive	ST1	2	Unknown	99	Yes	Negative	‒	‒	‒	Negative
PT 544	Santillana Zoo	Cantabria	Spain	De Brazza's monkey	Cercopithecus neglectus	Cercopithecus	19.02.2020	2	Frozen -20 C	Unknown	Unknown	Negative	‒	‒	‒	‒	‒	‒	‒	Negative	‒	Negative	‒	Negative	‒	‒	‒	‒	‒	‒	‒	‒	‒	‒	‒	‒	‒	‒	Negative	‒	‒	‒	‒	‒	Negative	‒	‒	‒	Negative
PT 545	Santillana Zoo	Cantabria	Spain	Common squirrel monkey	Saimiri sciureus	Saimiri	19.02.2020	2	Frozen -20 C	Unknown	Unknown	Negative	‒	‒	‒	‒	‒	‒	‒	Negative	‒	Negative	‒	Negative	‒	‒	‒	‒	‒	‒	‒	‒	‒	‒	‒	‒	‒	‒	Negative	‒	‒	‒	‒	‒	Negative	‒	‒	‒	Negative
PT 546	Santillana Zoo	Cantabria	Spain	Pied tamarin	Saguinus bicolor	Saguinus	19.02.2020	2	Frozen -20 C	Unknown	Unknown	Negative	‒	‒	‒	‒	‒	‒	‒	Negative	‒	Negative	‒	Negative	‒	‒	‒	‒	‒	‒	‒	‒	‒	‒	‒	‒	‒	‒	Negative	‒	‒	‒	‒	‒	Negative	‒	‒	‒	Negative
PT 547	Santillana Zoo	Cantabria	Spain	Pygmy marmoset	Cebuella pygmaea	Cebuella	19.02.2020	2	Frozen -20 C	Unknown	Unknown	Negative	‒	‒	‒	‒	‒	‒	‒	Negative	‒	Negative	‒	Negative	‒	‒	‒	‒	‒	‒	‒	‒	‒	‒	‒	‒	‒	‒	Negative	‒	‒	‒	‒	‒	Negative	‒	‒	‒	Negative
PT 548	Santillana Zoo	Cantabria	Spain	Eastern black and white colobus	Colobus guereza	Colobus	19.02.2020	2	Frozen -20 C	Unknown	Unknown	Negative	‒	‒	‒	‒	‒	‒	‒	Negative	‒	Negative	‒	Negative	‒	‒	‒	‒	‒	‒	‒	‒	‒	‒	‒	‒	‒	‒	Positive	ST1	1+2	A132R	99	Yes	Negative	‒	‒	‒	Negative
PT 549	Santillana Zoo	Cantabria	Spain	Red ruffed lemur	Varecia rubra	Varecia	19.02.2020	2	Frozen -20 C	Unknown	Unknown	Negative	‒	‒	‒	‒	‒	‒	‒	Negative	‒	Negative	‒	Negative	‒	‒	‒	‒	‒	‒	‒	‒	‒	‒	‒	‒	‒	‒	Negative	‒	‒	‒	‒	‒	Negative	‒	‒	‒	Negative
PT 550	Santillana Zoo	Cantabria	Spain	Lion-tailed macaque	Macaca silenus	Macaca	19.02.2020	2	Frozen -20 C	Unknown	Unknown	Negative	‒	‒	‒	‒	‒	‒	‒	Negative	‒	Negative	‒	Negative	‒	‒	‒	‒	‒	‒	‒	‒	‒	‒	‒	‒	‒	‒	Positive	ST1	1+2	A132R	99	No	Negative	‒	‒	‒	Negative
PT 551	Santillana Zoo	Cantabria	Spain	Eastern black and white colobus	Colobus guereza	Colobus	19.02.2020	2	Frozen -20 C	Unknown	Unknown	Negative	‒	‒	‒	‒	‒	‒	‒	Negative	‒	Negative	‒	Negative	‒	‒	‒	‒	‒	‒	‒	‒	‒	‒	‒	‒	‒	‒	Positive	ST1	1+2	A132R	99	Yes	Negative	‒	‒	‒	Negative
PT 552	Santillana Zoo	Cantabria	Spain	Lion-tailed macaque	Macaca silenus	Macaca	19.02.2020	2	Frozen -20 C	Unknown	Unknown	Negative	‒	‒	‒	‒	‒	‒	‒	Negative	‒	Negative	‒	Negative	‒	‒	‒	‒	‒	‒	‒	‒	‒	‒	‒	‒	‒	‒	Dubious	Untypable	‒	‒	‒	‒	Negative	‒	‒	‒	Negative
PT 553	Santillana Zoo	Cantabria	Spain	Black lemur	Eulemur macaco	Eulemur	19.02.2020	2	Frozen -20 C	Unknown	Unknown	Negative	‒	‒	‒	‒	‒	‒	‒	Negative	‒	Negative	‒	Positive	30.1	Negative	‒	‒	‒	Negative	‒	‒	‒	Negative	‒	‒	‒	Unknown	Negative	‒	‒	‒	‒	‒	Negative	‒	‒	‒	Negative
PT 554	Santillana Zoo	Cantabria	Spain	Silvery marmoset	Mico argentatus	Mico	19.02.2020	2	Frozen -20 C	Unknown	Unknown	Negative	‒	‒	‒	‒	‒	‒	‒	Negative	‒	Negative	‒	Negative	‒	‒	‒	‒	‒	‒	‒	‒	‒	‒	‒	‒	‒	‒	Negative	‒	‒	‒	‒	‒	Negative	‒	‒	‒	Negative
PT 555	Santillana Zoo	Cantabria	Spain	Pied tamarin	Saguinus bicolor	Saguinus	19.02.2020	2	Frozen -20 C	Unknown	Unknown	Negative	‒	‒	‒	‒	‒	‒	‒	Negative	‒	Negative	‒	Negative	‒	‒	‒	‒	‒	‒	‒	‒	‒	‒	‒	‒	‒	‒	Negative	‒	‒	‒	‒	‒	Negative	‒	‒	‒	Negative
PT 556	Santillana Zoo	Cantabria	Spain	Cotton-top tamarin	Saguinus oedipus	Saguinus	19.02.2020	2	Frozen -20 C	Unknown	Unknown	Negative	‒	‒	‒	‒	‒	‒	‒	Negative	‒	Negative	‒	Negative	‒	‒	‒	‒	‒	‒	‒	‒	‒	‒	‒	‒	‒	‒	Negative	‒	‒	‒	‒	‒	Negative	‒	‒	‒	Negative
PT 557	Santillana Zoo	Cantabria	Spain	Golden lion tamarin	Leontopithecus rosalia	Leontopithecus	19.02.2020	2	Frozen -20 C	Unknown	Unknown	Negative	‒	‒	‒	‒	‒	‒	‒	Negative	‒	Negative	‒	Negative	‒	‒	‒	‒	‒	‒	‒	‒	‒	‒	‒	‒	‒	‒	Negative	‒	‒	‒	‒	‒	Negative	‒	‒	‒	Negative
PT 558	Santillana Zoo	Cantabria	Spain	Golden lion tamarin	Leontopithecus rosalia	Leontopithecus	19.02.2020	2	Frozen -20 C	Unknown	Unknown	Negative	‒	‒	‒	‒	‒	‒	‒	Negative	‒	Negative	‒	Negative	‒	‒	‒	‒	‒	‒	‒	‒	‒	‒	‒	‒	‒	‒	Negative	‒	‒	‒	‒	‒	Negative	‒	‒	‒	Negative
PT 559	Santillana Zoo	Cantabria	Spain	Pied tamarin	Saguinus bicolor	Saguinus	19.02.2020	2	Frozen -20 C	Unknown	Unknown	Negative	‒	‒	‒	‒	‒	‒	‒	Negative	‒	Negative	‒	Negative	‒	‒	‒	‒	‒	‒	‒	‒	‒	‒	‒	‒	‒	‒	Negative	‒	‒	‒	‒	‒	Negative	‒	‒	‒	Negative
PT 560	Santillana Zoo	Cantabria	Spain	Black lemur	Eulemur macaco	Eulemur	19.02.2020	2	Frozen -20 C	Unknown	Unknown	Negative	‒	‒	‒	‒	‒	‒	‒	Negative	‒	Negative	‒	Positive	29.5	Negative	‒	‒	‒	Negative	‒	‒	‒	Negative	‒	‒	‒	Unknown	Negative	‒	‒	‒	‒	‒	Negative	‒	‒	‒	Negative
PT 561	Santillana Zoo	Cantabria	Spain	Ring-tailed lemur	Lemur catta	Lemur	19.02.2020	2	Frozen -20 C	Unknown	Unknown	Negative	‒	‒	‒	‒	‒	‒	‒	Negative	‒	Negative	‒	Positive	33.4	Not done	‒	‒	‒	Not done	‒	‒	‒	Not done	‒	‒	‒	Unknown	Dubious	Untypable	‒	‒	‒	‒	Negative	‒	‒	‒	Negative
PT 562	Santillana Zoo	Cantabria	Spain	De Brazza's monkey	Cercopithecus neglectus	Cercopithecus	19.02.2020	2	Frozen -20 C	Unknown	Unknown	Negative	‒	‒	‒	‒	‒	‒	‒	Negative	‒	Negative	‒	Negative	‒	‒	‒	‒	‒	‒	‒	‒	‒	‒	‒	‒	‒	‒	Positive	ST1	1	None	100	Yes	Negative	‒	‒	‒	Negative
PT 563	Santillana Zoo	Cantabria	Spain	White-faced saki	Pithecia pithecia	Pithecia	19.02.2020	2	Frozen -20 C	Unknown	Unknown	Negative	‒	‒	‒	‒	‒	‒	‒	Negative	‒	Negative	‒	Negative	‒	‒	‒	‒	‒	‒	‒	‒	‒	‒	‒	‒	‒	‒	Dubious	Untypable	‒	‒	‒	‒	Negative	‒	‒	‒	Negative
PT 564	Santillana Zoo	Cantabria	Spain	Sumatran orangutan	Pongo abelii	Pongo	19.02.2020	2	Frozen -20 C	Unknown	Unknown	Negative	‒	‒	‒	‒	‒	‒	‒	Negative	‒	Negative	‒	Negative	‒	‒	‒	‒	‒	‒	‒	‒	‒	‒	‒	‒	‒	‒	Negative	‒	‒	‒	‒	‒	Negative	‒	‒	‒	Negative
PT 565	Santillana Zoo	Cantabria	Spain	Sumatran orangutan	Pongo abelii	Pongo	19.02.2020	2	Frozen -20 C	Unknown	Unknown	Negative	‒	‒	‒	‒	‒	‒	‒	Negative	‒	Positive	36.3	Positive	36.9	Not done	‒	‒	‒	Not done	‒	‒	‒	Not done	‒	‒	‒	Unknown	Dubious	Untypable	‒	‒	‒	‒	Negative	‒	‒	‒	Negative
PT 566	Santillana Zoo	Cantabria	Spain	Lion-tailed macaque	Macaca silenus	Macaca	19.02.2020	2	Frozen -20 C	Unknown	Unknown	Negative	‒	‒	‒	‒	‒	‒	‒	Negative	‒	Negative	‒	Negative	‒	‒	‒	‒	‒	‒	‒	‒	‒	‒	‒	‒	‒	‒	Positive	ST1	1+2	A132R	99	Yes	Negative	‒	‒	‒	Negative
PT 567	Santillana Zoo	Cantabria	Spain	Sumatran orangutan	Pongo abelii	Pongo	19.02.2020	2	Frozen -20 C	Unknown	Unknown	Negative	‒	‒	‒	‒	‒	‒	‒	Negative	‒	Negative	‒	Negative	‒	‒	‒	‒	‒	‒	‒	‒	‒	‒	‒	‒	‒	‒	Negative	‒	‒	‒	‒	‒	Negative	‒	‒	‒	Negative
PT 568	Santillana Zoo	Cantabria	Spain	Common squirrel monkey	Saimiri sciureus	Saimiri	19.02.2020	2	Frozen -20 C	Unknown	Unknown	Negative	‒	‒	‒	‒	‒	‒	‒	Negative	‒	Negative	‒	Negative	‒	‒	‒	‒	‒	‒	‒	‒	‒	‒	‒	‒	‒	‒	Negative	‒	‒	‒	‒	‒	Negative	‒	‒	‒	Negative
PT 569	Santillana Zoo	Cantabria	Spain	Red handed tamarin	Saguinus midas	Saguinus	19.02.2020	2	Frozen -20 C	Unknown	Unknown	Negative	‒	‒	‒	‒	‒	‒	‒	Negative	‒	Negative	‒	Negative	‒	‒	‒	‒	‒	‒	‒	‒	‒	‒	‒	‒	‒	‒	Negative	‒	‒	‒	‒	‒	Negative	‒	‒	‒	Negative
PT 570	Santillana Zoo	Cantabria	Spain	Common squirrel monkey	Saimiri sciureus	Saimiri	19.02.2020	2	Frozen -20 C	Unknown	Unknown	Negative	‒	‒	‒	‒	‒	‒	‒	Negative	‒	Negative	‒	Negative	‒	‒	‒	‒	‒	‒	‒	‒	‒	‒	‒	‒	‒	‒	Negative	‒	‒	‒	‒	‒	Negative	‒	‒	‒	Negative
PT 571	Santillana Zoo	Cantabria	Spain	Sumatran orangutan	Pongo abelii	Pongo	19.02.2020	2	Frozen -20 C	Unknown	Unknown	Negative	‒	‒	‒	‒	‒	‒	‒	Negative	‒	Negative	‒	Negative	‒	‒	‒	‒	‒	‒	‒	‒	‒	‒	‒	‒	‒	‒	Negative	‒	‒	‒	‒	‒	Negative	‒	‒	‒	Negative
PT 572	Santillana Zoo	Cantabria	Spain	Sumatran orangutan	Pongo abelii	Pongo	19.02.2020	2	Frozen -20 C	Unknown	Unknown	Negative	‒	‒	‒	‒	‒	‒	‒	Negative	‒	Positive	37.2	Negative	‒	‒	‒	‒	‒	‒	‒	‒	‒	‒	‒	‒	‒	‒	Positive	ST1	4	None	100	Yes	Negative	‒	‒	‒	Negative
PT 573	Santillana Zoo	Cantabria	Spain	Mandrill	Mandrillus sphinx	Mandrillus	19.02.2020	2	Frozen -20 C	Unknown	Unknown	Negative	‒	‒	‒	‒	‒	‒	‒	Negative	‒	Negative	‒	Negative	‒	‒	‒	‒	‒	‒	‒	‒	‒	‒	‒	‒	‒	‒	Positive	ST3	34	G130A, A131T, A132G, A175T, T176C, A179R	98	Yes	Negative	‒	‒	‒	Negative
PT 574	Santillana Zoo	Cantabria	Spain	Goeldi's marmoset	Callimico goeldii	Callimico	19.02.2020	2	Frozen -20 C	Unknown	Unknown	Negative	‒	‒	‒	‒	‒	‒	‒	Negative	‒	Negative	‒	Negative	‒	‒	‒	‒	‒	‒	‒	‒	‒	‒	‒	‒	‒	‒	Negative	‒	‒	‒	‒	‒	Negative	‒	‒	‒	Negative
PT 575	Santillana Zoo	Cantabria	Spain	Eastern black and white colobus	Colobus guereza	Colobus	19.02.2020	2	Frozen -20 C	Unknown	Unknown	Negative	‒	‒	‒	‒	‒	‒	‒	Negative	‒	Negative	‒	Negative	‒	‒	‒	‒	‒	‒	‒	‒	‒	‒	‒	‒	‒	‒	Positive	ST1	2	None	100	Yes	Negative	‒	‒	‒	Negative
PT 576	Santillana Zoo	Cantabria	Spain	Sumatran orangutan	Pongo abelii	Pongo	19.02.2020	2	Frozen -20 C	Unknown	Unknown	Negative	‒	‒	‒	‒	‒	‒	‒	Negative	‒	Positive	39.4	Negative	‒	‒	‒	‒	‒	‒	‒	‒	‒	‒	‒	‒	‒	‒	Negative	‒	‒	‒	‒	‒	Negative	‒	‒	‒	Negative
PT 577	Santillana Zoo	Cantabria	Spain	Golden lion tamarin	Leontopithecus rosalia	Leontopithecus	19.02.2020	2	Frozen -20 C	Unknown	Unknown	Negative	‒	‒	‒	‒	‒	‒	‒	Negative	‒	Negative	‒	Negative	‒	‒	‒	‒	‒	‒	‒	‒	‒	‒	‒	‒	‒	‒	Negative	‒	‒	‒	‒	‒	Negative	‒	‒	‒	Negative
PT 578	Santillana Zoo	Cantabria	Spain	White-lipped tamarin	Saguinus labiatus	Saguinus	19.02.2020	2	Frozen -20 C	Unknown	Unknown	Negative	‒	‒	‒	‒	‒	‒	‒	Negative	‒	Negative	‒	Negative	‒	‒	‒	‒	‒	‒	‒	‒	‒	‒	‒	‒	‒	‒	Negative	‒	‒	‒	‒	‒	Negative	‒	‒	‒	Negative
PT 579	Santillana Zoo	Cantabria	Spain	Pygmy marmoset	Cebuella pygmaea	Cebuella	19.02.2020	2	Frozen -20 C	Unknown	Unknown	Negative	‒	‒	‒	‒	‒	‒	‒	Negative	‒	Negative	‒	Negative	‒	‒	‒	‒	‒	‒	‒	‒	‒	‒	‒	‒	‒	‒	Negative	‒	‒	‒	‒	‒	Negative	‒	‒	‒	Negative
PT 580	Santillana Zoo	Cantabria	Spain	Red handed tamarin	Saguinus midas	Saguinus	19.02.2020	2	Frozen -20 C	Unknown	Unknown	Negative	‒	‒	‒	‒	‒	‒	‒	Negative	‒	Negative	‒	Negative	‒	‒	‒	‒	‒	‒	‒	‒	‒	‒	‒	‒	‒	‒	Negative	‒	‒	‒	‒	‒	Negative	‒	‒	‒	Negative
PT 581	Santillana Zoo	Cantabria	Spain	Chimpanzee	Pan troglodytes	Pan	19.02.2020	2	Frozen -20 C	Unknown	Unknown	Negative	‒	‒	‒	‒	‒	‒	‒	Negative	‒	Positive	35.8	Negative	‒	‒	‒	‒	‒	‒	‒	‒	‒	‒	‒	‒	‒	‒	Negative	‒	‒	‒	‒	‒	Negative	‒	‒	‒	Negative
PT 582	Santillana Zoo	Cantabria	Spain	Unknown	Unknown	Unknown	19.02.2020	2	Frozen -20 C	Unknown	Unknown	Negative	‒	‒	‒	‒	‒	‒	‒	Negative	‒	Negative	‒	Negative	‒	‒	‒	‒	‒	‒	‒	‒	‒	‒	‒	‒	‒	‒	Negative	‒	‒	‒	‒	‒	Negative	‒	‒	‒	Negative
PT 583	Santillana Zoo	Cantabria	Spain	Unknown	Unknown	Unknown	19.02.2020	2	Frozen -20 C	Unknown	Unknown	Negative	‒	‒	‒	‒	‒	‒	‒	Negative	‒	Negative	‒	Negative	‒	‒	‒	‒	‒	‒	‒	‒	‒	‒	‒	‒	‒	‒	Negative	‒	‒	‒	‒	‒	Negative	‒	‒	‒	Negative
PT708	Barcelona Zoo	Barcelona	Spain	Western lowland gorilla	Gorilla gorilla gorilla	Gorilla	10.03.2020	2	Frozen -20 C	Unknown	Unknown	Negative	‒	‒	‒	‒	‒	‒	‒	Negative	‒	Negative	‒	Negative	‒	‒	‒	‒	‒	‒	‒	‒	‒	‒	‒	‒	‒	‒	Negative	‒	‒	‒	‒	‒	Negative	‒	‒	‒	Negative
PT709	Barcelona Zoo	Barcelona	Spain	Bornean orangutan	Pongo pygmaeus	Pongo	10.03.2020	2	Frozen -20 C	Unknown	Unknown	Negative	‒	‒	‒	‒	‒	‒	‒	Negative	‒	Positive	35.3	Negative	‒	‒	‒	‒	‒	‒	‒	‒	‒	‒	‒	‒	‒	‒	Positive	ST5	16	None	100	Yes	Negative	‒	‒	‒	Negative
PT710	Barcelona Zoo	Barcelona	Spain	Western lowland gorilla	Gorilla gorilla gorilla	Gorilla	10.03.2020	2	Frozen -20 C	Unknown	Unknown	Negative	‒	‒	‒	‒	‒	‒	‒	Negative	‒	Negative	‒	Negative	‒	‒	‒	‒	‒	‒	‒	‒	‒	‒	‒	‒	‒	‒	Negative	‒	‒	‒	‒	‒	Negative	‒	‒	‒	Negative
PT711	Barcelona Zoo	Barcelona	Spain	Chimpanzee	Pan troglodytes	Pan	10.03.2020	2	Frozen -20 C	Unknown	Unknown	Negative	‒	‒	‒	‒	‒	‒	‒	Negative	‒	Negative	‒	Negative	‒	‒	‒	‒	‒	‒	‒	‒	‒	‒	‒	‒	‒	‒	Negative	‒	‒	‒	‒	‒	Negative	‒	‒	‒	Negative
PT712	Barcelona Zoo	Barcelona	Spain	Bornean orangutan	Pongo pygmaeus	Pongo	10.03.2020	2	Frozen -20 C	Unknown	Unknown	Negative	‒	‒	‒	‒	‒	‒	‒	Negative	‒	Positive	34.9	Positive	35.0	Not done	‒	‒	‒	Not done	‒	‒	‒	Not done	‒	‒	‒	Unknown	Positive	ST5	17	None	100	Yes	Negative	‒	‒	‒	Negative
PT713	Barcelona Zoo	Barcelona	Spain	Chimpanzee	Pan troglodytes	Pan	10.03.2020	2	Frozen -20 C	Unknown	Unknown	Negative	‒	‒	‒	‒	‒	‒	‒	Negative	‒	Negative	‒	Negative	‒	‒	‒	‒	‒	‒	‒	‒	‒	‒	‒	‒	‒	‒	Negative	‒	‒	‒	‒	‒	Negative	‒	‒	‒	Negative
PT714	Barcelona Zoo	Barcelona	Spain	Western lowland gorilla	Gorilla gorilla gorilla	Gorilla	10.03.2020	2	Frozen -20 C	Unknown	Unknown	Negative	‒	‒	‒	‒	‒	‒	‒	Negative	‒	Negative	‒	Negative	‒	‒	‒	‒	‒	‒	‒	‒	‒	‒	‒	‒	‒	‒	Negative	‒	‒	‒	‒	‒	Negative	‒	‒	‒	Negative
PT715	Barcelona Zoo	Barcelona	Spain	Western lowland gorilla	Gorilla gorilla gorilla	Gorilla	10.03.2020	2	Frozen -20 C	Unknown	Unknown	Negative	‒	‒	‒	‒	‒	‒	‒	Negative	‒	Negative	‒	Negative	‒	‒	‒	‒	‒	‒	‒	‒	‒	‒	‒	‒	‒	‒	Negative	‒	‒	‒	‒	‒	Negative	‒	‒	‒	Negative
PT716	Barcelona Zoo	Barcelona	Spain	Western lowland gorilla	Gorilla gorilla gorilla	Gorilla	10.03.2020	2	Frozen -20 C	Unknown	Unknown	Negative	‒	‒	‒	‒	‒	‒	‒	Negative	‒	Negative	‒	Negative	‒	‒	‒	‒	‒	‒	‒	‒	‒	‒	‒	‒	‒	‒	Negative	‒	‒	‒	‒	‒	Negative	‒	‒	‒	Negative
PT717	Barcelona Zoo	Barcelona	Spain	Chimpanzee	Pan troglodytes	Pan	10.03.2020	2	Frozen -20 C	Unknown	Unknown	Negative	‒	‒	‒	‒	‒	‒	‒	Negative	‒	Negative	‒	Negative	‒	‒	‒	‒	‒	‒	‒	‒	‒	‒	‒	‒	‒	‒	Negative	‒	‒	‒	‒	‒	Negative	‒	‒	‒	Negative
PT718	Barcelona Zoo	Barcelona	Spain	Bornean orangutan	Pongo pygmaeus	Pongo	10.03.2020	2	Frozen -20 C	Unknown	Unknown	Negative	‒	‒	‒	‒	‒	‒	‒	Negative	‒	Negative	‒	Negative	‒	‒	‒	‒	‒	‒	‒	‒	‒	‒	‒	‒	‒	‒	Negative	‒	‒	‒	‒	‒	Negative	‒	‒	‒	Negative
PT719	Barcelona Zoo	Barcelona	Spain	Chimpanzee	Pan troglodytes	Pan	10.03.2020	2	Frozen -20 C	Unknown	Unknown	Negative	‒	‒	‒	‒	‒	‒	‒	Negative	‒	Negative	‒	Negative	‒	‒	‒	‒	‒	‒	‒	‒	‒	‒	‒	‒	‒	‒	Dubious	Untypable	‒	‒	‒	‒	Negative	‒	‒	‒	Negative
PT720	Barcelona Zoo	Barcelona	Spain	Western lowland gorilla	Gorilla gorilla gorilla	Gorilla	10.03.2020	2	Frozen -20 C	Unknown	Unknown	Negative	‒	‒	‒	‒	‒	‒	‒	Negative	‒	Negative	‒	Positive	29.7	Negative	‒	‒	‒	Negative	‒	‒	‒	Negative	‒	‒	‒	Unknown	Negative	‒	‒	‒	‒	‒	Negative	‒	‒	‒	Negative
PT721	Barcelona Zoo	Barcelona	Spain	Bornean orangutan	Pongo pygmaeus	Pongo	10.03.2020	2	Frozen -20 C	Unknown	Unknown	Negative	‒	‒	‒	‒	‒	‒	‒	Negative	‒	Negative	‒	Negative	‒	‒	‒	‒	‒	‒	‒	‒	‒	‒	‒	‒	‒	‒	Negative	‒	‒	‒	‒	‒	Negative	‒	‒	‒	Negative
PT722	Barcelona Zoo	Barcelona	Spain	Western lowland gorilla	Gorilla gorilla gorilla	Gorilla	10.03.2020	2	Frozen -20 C	Unknown	Unknown	Negative	‒	‒	‒	‒	‒	‒	‒	Negative	‒	Negative	‒	Positive	34.5	Not done	‒	‒	‒	Not done	‒	‒	‒	Not done	‒	‒	‒	Unknown	Negative	‒	‒	‒	‒	‒	Negative	‒	‒	‒	Negative
PT723	Barcelona Zoo	Barcelona	Spain	Bornean orangutan	Pongo pygmaeus	Pongo	10.03.2020	2	Frozen -20 C	Unknown	Unknown	Negative	‒	‒	‒	‒	‒	‒	‒	Negative	‒	Negative	‒	Negative	‒	‒	‒	‒	‒	‒	‒	‒	‒	‒	‒	‒	‒	‒	Negative	‒	‒	‒	‒	‒	Negative	‒	‒	‒	Negative
PT724	Barcelona Zoo	Barcelona	Spain	Western lowland gorilla	Gorilla gorilla gorilla	Gorilla	10.03.2020	2	Frozen -20 C	Unknown	Unknown	Negative	‒	‒	‒	‒	‒	‒	‒	Negative	‒	Negative	‒	Positive	34.4	Not done	‒	‒	‒	Not done	‒	‒	‒	Not done	‒	‒	‒	Unknown	Negative	‒	‒	‒	‒	‒	Negative	‒	‒	‒	Negative
PT725	Barcelona Zoo	Barcelona	Spain	Chimpanzee	Pan troglodytes	Pan	10.03.2020	2	Frozen -20 C	Unknown	Unknown	Negative	‒	‒	‒	‒	‒	‒	‒	Negative	‒	Negative	‒	Negative	‒	‒	‒	‒	‒	‒	‒	‒	‒	‒	‒	‒	‒	‒	Negative	‒	‒	‒	‒	‒	Negative	‒	‒	‒	Negative
PT726	Barcelona Zoo	Barcelona	Spain	Western lowland gorilla	Gorilla gorilla gorilla	Gorilla	10.03.2020	2	Frozen -20 C	Unknown	Unknown	Negative	‒	‒	‒	‒	‒	‒	‒	Negative	‒	Negative	‒	Negative	‒	‒	‒	‒	‒	‒	‒	‒	‒	‒	‒	‒	‒	‒	Negative	‒	‒	‒	‒	‒	Negative	‒	‒	‒	Negative
PT727	Barcelona Zoo	Barcelona	Spain	Western lowland gorilla	Gorilla gorilla gorilla	Gorilla	10.03.2020	2	Frozen -20 C	Unknown	Unknown	Negative	‒	‒	‒	‒	‒	‒	‒	Negative	‒	Negative	‒	Negative	‒	‒	‒	‒	‒	‒	‒	‒	‒	‒	‒	‒	‒	‒	Negative	‒	‒	‒	‒	‒	Negative	‒	‒	‒	Negative
PT728	Barcelona Zoo	Barcelona	Spain	Drill	Mandrillus leucophaeus	Mandrillus	10.03.2020	2	Frozen -20 C	Unknown	Unknown	Negative	‒	‒	‒	‒	‒	‒	‒	Negative	‒	Negative	‒	Negative	‒	‒	‒	‒	‒	‒	‒	‒	‒	‒	‒	‒	‒	‒	Positive	ST1	2	Unknown	98	Yes	Negative	‒	‒	‒	Negative
PT729	Barcelona Zoo	Barcelona	Spain	Ring-tailed lemur	Lemur catta	Lemur	10.03.2020	2	Frozen -20 C	Unknown	Unknown	Negative	‒	‒	‒	‒	‒	‒	‒	Negative	‒	Negative	‒	Positive	29.2	Positive	BIV	T387C, C423T	Yes	Negative	‒	‒	‒	Positive	BIV	G161A, A176G, C347T, A368G, A395G, T404C	No	BIV	Positive	ST5	16	None	100	Yes	Negative	‒	‒	‒	Negative
PT730	Barcelona Zoo	Barcelona	Spain	Ring-tailed lemur	Lemur catta	Lemur	10.03.2020	2	Frozen -20 C	Unknown	Unknown	Negative	‒	‒	‒	‒	‒	‒	‒	Negative	‒	Negative	‒	Positive	24.9	Positive	BIV	T387C, C423T	Yes	Negative	‒	‒	‒	Positive	BIV	T208C, C383A	No	BIV	Positive	Blastocystis sp.	Unknown	Unknown	98	No	Negative	‒	‒	‒	Negative
PT731	Barcelona Zoo	Barcelona	Spain	Collared mangabey	Cercocebus torquatus	Cercocebus	10.03.2020	2	Frozen -20 C	Unknown	Unknown	Negative	‒	‒	‒	‒	‒	‒	‒	Negative	‒	Positive	39.4	Negative	‒	‒	‒	‒	‒	‒	‒	‒	‒	‒	‒	‒	‒	‒	Positive	ST1	1+2	A132R	99	Yes	Negative	‒	‒	‒	Negative
PT732	Barcelona Zoo	Barcelona	Spain	Brown spider monkey	Ateles hybridus	Ateles	10.03.2020	2	Frozen -20 C	Unknown	Unknown	Negative	‒	‒	‒	‒	‒	‒	‒	Negative	‒	Positive	35.3	Negative	‒	‒	‒	‒	‒	‒	‒	‒	‒	‒	‒	‒	‒	‒	Dubious	Untypable	‒	‒	‒	‒	Negative	‒	‒	‒	Negative
PT733	Barcelona Zoo	Barcelona	Spain	Drill	Mandrillus leucophaeus	Mandrillus	10.03.2020	2	Frozen -20 C	Unknown	Unknown	Negative	‒	‒	‒	‒	‒	‒	‒	Negative	‒	Negative	‒	Negative	‒	‒	‒	‒	‒	‒	‒	‒	‒	‒	‒	‒	‒	‒	Dubious	Untypable	‒	‒	‒	‒	Negative	‒	‒	‒	Negative
PT734	Barcelona Zoo	Barcelona	Spain	Barbary ape	Macaca sylvanus	Macaca	10.03.2020	2	Frozen -20 C	Unknown	Unknown	Negative	‒	‒	‒	‒	‒	‒	‒	Negative	‒	Positive	33.5	Negative	‒	‒	‒	‒	‒	‒	‒	‒	‒	‒	‒	‒	‒	‒	Positive	ST3	34?	Unknown	98	No	Negative	‒	‒	‒	Negative
PT735	Barcelona Zoo	Barcelona	Spain	Brown spider monkey	Ateles hybridus	Ateles	10.03.2020	2	Frozen -20 C	Unknown	Unknown	Negative	‒	‒	‒	‒	‒	‒	‒	Negative	‒	Positive	39.2	Negative	‒	‒	‒	‒	‒	‒	‒	‒	‒	‒	‒	‒	‒	‒	Positive	ST3	34?	Unknown	98	No	Negative	‒	‒	‒	Negative
PT736	Barcelona Zoo	Barcelona	Spain	Drill	Mandrillus leucophaeus	Mandrillus	10.03.2020	2	Frozen -20 C	Unknown	Unknown	Negative	‒	‒	‒	‒	‒	‒	‒	Negative	‒	Negative	‒	Negative	‒	‒	‒	‒	‒	‒	‒	‒	‒	‒	‒	‒	‒	‒	Positive	ST1	2	Unknown	98	Yes	Negative	‒	‒	‒	Negative
PT737	Barcelona Zoo	Barcelona	Spain	Drill	Mandrillus leucophaeus	Mandrillus	10.03.2020	2	Frozen -20 C	Unknown	Unknown	Negative	‒	‒	‒	‒	‒	‒	‒	Negative	‒	Negative	‒	Negative	‒	‒	‒	‒	‒	‒	‒	‒	‒	‒	‒	‒	‒	‒	Dubious	Untypable	‒	‒	‒	‒	Negative	‒	‒	‒	Negative
PT738	Barcelona Zoo	Barcelona	Spain	Brown spider monkey	Ateles hybridus	Ateles	10.03.2020	2	Frozen -20 C	Unknown	Unknown	Negative	‒	‒	‒	‒	‒	‒	‒	Negative	‒	Negative	‒	Negative	‒	‒	‒	‒	‒	‒	‒	‒	‒	‒	‒	‒	‒	‒	Negative	‒	‒	‒	‒	‒	Negative	‒	‒	‒	Negative
PT739	Barcelona Zoo	Barcelona	Spain	Collared mangabey	Cercocebus torquatus	Cercocebus	10.03.2020	2	Frozen -20 C	Unknown	Unknown	Negative	‒	‒	‒	‒	‒	‒	‒	Negative	‒	Negative	‒	Negative	‒	‒	‒	‒	‒	‒	‒	‒	‒	‒	‒	‒	‒	‒	Positive	ST1	2	Unknown	98	No	Negative	‒	‒	‒	Negative
PT740	Barcelona Zoo	Barcelona	Spain	Collared mangabey	Cercocebus torquatus	Cercocebus	10.03.2020	2	Frozen -20 C	Unknown	Unknown	Negative	‒	‒	‒	‒	‒	‒	‒	Negative	‒	Positive	40.8	Negative	‒	‒	‒	‒	‒	‒	‒	‒	‒	‒	‒	‒	‒	‒	Positive	ST1	1+2	A132R	99	No	Negative	‒	‒	‒	Negative
PT741	Barcelona Zoo	Barcelona	Spain	Collared mangabey	Cercocebus torquatus	Cercocebus	10.03.2020	2	Frozen -20 C	Unknown	Unknown	Negative	‒	‒	‒	‒	‒	‒	‒	Negative	‒	Negative	‒	Negative	‒	‒	‒	‒	‒	‒	‒	‒	‒	‒	‒	‒	‒	‒	Positive	ST1	2	Unknown	98	No	Negative	‒	‒	‒	Negative
PT742	Barcelona Zoo	Barcelona	Spain	Ring-tailed lemur	Lemur catta	Lemur	10.03.2020	2	Frozen -20 C	Unknown	Unknown	Negative	‒	‒	‒	‒	‒	‒	‒	Negative	‒	Negative	‒	Positive	25.9	Negative	‒	‒	‒	Positive	B	C165T, C309T, A387R, C450T	Yes	Negative	‒	‒	‒	B	Dubious	Untypable	‒	‒	‒	‒	Negative	‒	‒	‒	Negative
PT743	Barcelona Zoo	Barcelona	Spain	Barbary ape	Macaca sylvanus	Macaca	10.03.2020	2	Frozen -20 C	Unknown	Unknown	Negative	‒	‒	‒	‒	‒	‒	‒	Negative	‒	Positive	33.9	Negative	‒	‒	‒	‒	‒	‒	‒	‒	‒	‒	‒	‒	‒	‒	Positive	ST2	Unknown	Unknown	98	No	Negative	‒	‒	‒	Negative
PT744	Barcelona Zoo	Barcelona	Spain	Barbary ape	Macaca sylvanus	Macaca	10.03.2020	2	Frozen -20 C	Unknown	Unknown	Negative	‒	‒	‒	‒	‒	‒	‒	Negative	‒	Positive	33.8	Negative	‒	‒	‒	‒	‒	‒	‒	‒	‒	‒	‒	‒	‒	‒	Positive	Blastocystis sp.	Unknown	Unknown	98	No	Negative	‒	‒	‒	Negative
PT745	Barcelona Zoo	Barcelona	Spain	Ring-tailed lemur	Lemur catta	Lemur	10.03.2020	2	Frozen -20 C	Unknown	Unknown	Negative	‒	‒	‒	‒	‒	‒	‒	Negative	‒	Negative	‒	Positive	28.8	Negative	‒	‒	‒	Negative	‒	‒	‒	Negative	‒	‒	‒	Unknown	Dubious	Untypable	‒	‒	‒	‒	Negative	‒	‒	‒	Negative
PT746	Barcelona Zoo	Barcelona	Spain	Ring-tailed lemur	Lemur catta	Lemur	10.03.2020	2	Frozen -20 C	Unknown	Unknown	Negative	‒	‒	‒	‒	‒	‒	‒	Negative	‒	Negative	‒	Negative	‒	‒	‒	‒	‒	‒	‒	‒	‒	‒	‒	‒	‒	‒	Negative	‒	‒	‒	‒	‒	Negative	‒	‒	‒	Negative
PT747	Barcelona Zoo	Barcelona	Spain	Brown spider monkey	Ateles hybridus	Ateles	10.03.2020	2	Frozen -20 C	Unknown	Unknown	Negative	‒	‒	‒	‒	‒	‒	‒	Negative	‒	Positive	35.7	Negative	‒	‒	‒	‒	‒	‒	‒	‒	‒	‒	‒	‒	‒	‒	Positive	ST4	Unknown	Unknown	98	No	Negative	‒	‒	‒	Negative
PT748	Barcelona Zoo	Barcelona	Spain	Barbary ape	Macaca sylvanus	Macaca	10.03.2020	2	Frozen -20 C	Unknown	Unknown	Negative	‒	‒	‒	‒	‒	‒	‒	Negative	‒	Positive	36.7	Negative	‒	‒	‒	‒	‒	‒	‒	‒	‒	‒	‒	‒	‒	‒	Positive	ST1	2	Unknown	98	Yes	Negative	‒	‒	‒	Negative
PT749	Barcelona Zoo	Barcelona	Spain	Drill	Mandrillus leucophaeus	Mandrillus	10.03.2020	2	Frozen -20 C	Unknown	Unknown	Negative	‒	‒	‒	‒	‒	‒	‒	Negative	‒	Negative	‒	Negative	‒	‒	‒	‒	‒	‒	‒	‒	‒	‒	‒	‒	‒	‒	Positive	ST3	34	Unknown	99	Yes	Negative	‒	‒	‒	Negative
PT750	Barcelona Zoo	Barcelona	Spain	Brown spider monkey	Ateles hybridus	Ateles	10.03.2020	2	Frozen -20 C	Unknown	Unknown	Negative	‒	‒	‒	‒	‒	‒	‒	Negative	‒	Positive	39.1	Positive	36.1	Not done	‒	‒	‒	Not done	‒	‒	‒	Not done	‒	‒	‒	Unknown	Negative	‒	‒	‒	‒	‒	Negative	‒	‒	‒	Negative
PT751	Barcelona Zoo	Barcelona	Spain	Collared mangabey	Cercocebus torquatus	Cercocebus	10.03.2020	2	Frozen -20 C	Unknown	Unknown	Negative	‒	‒	‒	‒	‒	‒	‒	Negative	‒	Positive	38.7	Negative	‒	‒	‒	‒	‒	‒	‒	‒	‒	‒	‒	‒	‒	‒	Positive	ST1	1+2	A132R	99	Yes	Negative	‒	‒	‒	Negative
PT752	Barcelona Zoo	Barcelona	Spain	Drill	Mandrillus leucophaeus	Mandrillus	10.03.2020	2	Frozen -20 C	Unknown	Unknown	Negative	‒	‒	‒	‒	‒	‒	‒	Negative	‒	Positive	38.1	Negative	‒	‒	‒	‒	‒	‒	‒	‒	‒	‒	‒	‒	‒	‒	Dubious	Untypable	‒	‒	‒	‒	Negative	‒	‒	‒	Negative
PT754	Faunia	Madrid	Spain	Aotus	Aotus nancymaae	Aotus	20.12.2020	2	Fresh	Unknown	Unknown	Negative	‒	‒	‒	‒	‒	‒	‒	Negative	‒	Negative	‒	Negative	‒	‒	‒	‒	‒	‒	‒	‒	‒	‒	‒	‒	‒	‒	Negative	‒	‒	‒	‒	‒	Negative	‒	‒	‒	Negative
PT755	Faunia	Madrid	Spain	Aotus	Aotus nancymaae	Aotus	20.12.2020	2	Fresh	Unknown	Unknown	Negative	Ascomycota sp.	‒	‒	‒	‒	‒	‒	Negative	‒	Negative	‒	Negative	‒	‒	‒	‒	‒	‒	‒	‒	‒	‒	‒	‒	‒	‒	Dubious	Untypable	–	–	–	–	Negative	‒	‒	‒	Negative
PT756	Faunia	Madrid	Spain	Aotus	Aotus nancymaae	Aotus	20.12.2020	2	Fresh	Unknown	Unknown	Negative	‒	‒	‒	‒	‒	‒	‒	Negative	‒	Negative	‒	Negative	‒	‒	‒	‒	‒	‒	‒	‒	‒	‒	‒	‒	‒	‒	Negative	‒	‒	‒	‒	‒	Negative	‒	‒	‒	Negative
PT757	Faunia	Madrid	Spain	Tufted capuchin	Cebus apella	Cebus	20.12.2020	2	Fresh	Unknown	Unknown	Negative	‒	‒	‒	‒	‒	‒	‒	Negative	‒	Negative	‒	Negative	‒	‒	‒	‒	‒	‒	‒	‒	‒	‒	‒	‒	‒	‒	Negative	‒	‒	‒	‒	‒	Negative	‒	‒	‒	Negative
PT758	Faunia	Madrid	Spain	Tufted capuchin	Cebus apella	Cebus	20.12.2020	2	Fresh	Unknown	Unknown	Negative	Phoma sp.	‒	‒	‒	‒	‒	‒	Negative	‒	Negative	‒	Negative	‒	‒	‒	‒	‒	‒	‒	‒	‒	‒	‒	‒	‒	‒	Negative	‒	‒	‒	‒	‒	Negative	‒	‒	‒	Negative
PT759	Faunia	Madrid	Spain	Tufted capuchin	Cebus apella	Cebus	20.12.2020	2	Fresh	Unknown	Unknown	Negative	‒	‒	‒	‒	‒	‒	‒	Negative	‒	Negative	‒	Negative	‒	‒	‒	‒	‒	‒	‒	‒	‒	‒	‒	‒	‒	‒	Negative	‒	‒	‒	‒	‒	Negative	‒	‒	‒	Negative
PT760	Faunia	Madrid	Spain	Tufted capuchin	Cebus apella	Cebus	20.12.2020	2	Fresh	Unknown	Unknown	Negative	‒	‒	‒	‒	‒	‒	‒	Negative	‒	Negative	‒	Negative	‒	‒	‒	‒	‒	‒	‒	‒	‒	‒	‒	‒	‒	‒	Negative	‒	‒	‒	‒	‒	Negative	‒	‒	‒	Negative
PT761	Faunia	Madrid	Spain	Tufted capuchin	Cebus apella	Cebus	20.12.2020	2	Fresh	Unknown	Unknown	Negative	‒	‒	‒	‒	‒	‒	‒	Negative	‒	Negative	‒	Negative	‒	‒	‒	‒	‒	‒	‒	‒	‒	‒	‒	‒	‒	‒	Negative	‒	‒	‒	‒	‒	Negative	‒	‒	‒	Negative
PT762	Faunia	Madrid	Spain	Tufted capuchin	Cebus apella	Cebus	20.12.2020	2	Fresh	Unknown	Unknown	Negative	Discula quercina	‒	‒	‒	‒	‒	‒	Negative	‒	Negative	‒	Negative	‒	‒	‒	‒	‒	‒	‒	‒	‒	‒	‒	‒	‒	‒	Negative	‒	‒	‒	‒	‒	Negative	‒	‒	‒	Negative
PT763	Faunia	Madrid	Spain	Ring-tailed lemur	Lemur catta	Lemur	20.12.2020	2	Fresh	Unknown	Unknown	Negative	‒	‒	‒	‒	‒	‒	‒	Negative	‒	Negative	‒	Negative	‒	‒	‒	‒	‒	‒	‒	‒	‒	‒	‒	‒	‒	‒	Negative	‒	‒	‒	‒	‒	Negative	‒	‒	‒	Negative
PT764	Faunia	Madrid	Spain	Ring-tailed lemur	Lemur catta	Lemur	20.12.2020	2	Fresh	Unknown	Unknown	Negative	‒	‒	‒	‒	‒	‒	‒	Negative	‒	Negative	‒	Negative	‒	‒	‒	‒	‒	‒	‒	‒	‒	‒	‒	‒	‒	‒	Negative	‒	‒	‒	‒	‒	Negative	‒	‒	‒	Negative
PT765	Faunia	Madrid	Spain	Ring-tailed lemur	Lemur catta	Lemur	20.12.2020	2	Fresh	Unknown	Unknown	Negative	‒	‒	‒	‒	‒	‒	‒	Negative	‒	Negative	‒	Negative	‒	‒	‒	‒	‒	‒	‒	‒	‒	‒	‒	‒	‒	‒	Negative	‒	‒	‒	‒	‒	Negative	‒	‒	‒	Negative
PT766	Faunia	Madrid	Spain	Ring-tailed lemur	Lemur catta	Lemur	20.12.2020	2	Fresh	Unknown	Unknown	Negative	‒	‒	‒	‒	‒	‒	‒	Negative	‒	Negative	‒	Negative	‒	‒	‒	‒	‒	‒	‒	‒	‒	‒	‒	‒	‒	‒	Negative	‒	‒	‒	‒	‒	Negative	‒	‒	‒	Negative
PT767	Faunia	Madrid	Spain	Ring-tailed lemur	Lemur catta	Lemur	20.12.2020	2	Fresh	Unknown	Unknown	Negative	‒	‒	‒	‒	‒	‒	‒	Negative	‒	Negative	‒	Negative	‒	‒	‒	‒	‒	‒	‒	‒	‒	‒	‒	‒	‒	‒	Negative	‒	‒	‒	‒	‒	Negative	‒	‒	‒	Negative
PT768	Faunia	Madrid	Spain	Ring-tailed lemur	Lemur catta	Lemur	20.12.2020	2	Fresh	Unknown	Unknown	Negative	‒	‒	‒	‒	‒	‒	‒	Negative	‒	Negative	‒	Negative	‒	‒	‒	‒	‒	‒	‒	‒	‒	‒	‒	‒	‒	‒	Negative	‒	‒	‒	‒	‒	Negative	‒	‒	‒	Negative
PT769	Faunia	Madrid	Spain	Ring-tailed lemur	Lemur catta	Lemur	20.12.2020	2	Fresh	Unknown	Unknown	Negative	‒	‒	‒	‒	‒	‒	‒	Negative	‒	Negative	‒	Negative	‒	‒	‒	‒	‒	‒	‒	‒	‒	‒	‒	‒	‒	‒	Negative	‒	‒	‒	‒	‒	Negative	‒	‒	‒	Negative
PT770	Faunia	Madrid	Spain	Ring-tailed lemur	Lemur catta	Lemur	20.12.2020	2	Fresh	Unknown	Unknown	Negative	‒	‒	‒	‒	‒	‒	‒	Negative	‒	Negative	‒	Negative	‒	‒	‒	‒	‒	‒	‒	‒	‒	‒	‒	‒	‒	‒	Negative	‒	‒	‒	‒	‒	Negative	‒	‒	‒	Negative
PT771	Faunia	Madrid	Spain	Ring-tailed lemur	Lemur catta	Lemur	20.12.2020	2	Fresh	Unknown	Unknown	Negative	‒	‒	‒	‒	‒	‒	‒	Negative	‒	Negative	‒	Negative	‒	‒	‒	‒	‒	‒	‒	‒	‒	‒	‒	‒	‒	‒	Negative	‒	‒	‒	‒	‒	Negative	‒	‒	‒	Negative
PT772	Faunia	Madrid	Spain	Ring-tailed lemur	Lemur catta	Lemur	20.12.2020	2	Fresh	Unknown	Unknown	Negative	‒	‒	‒	‒	‒	‒	‒	Negative	‒	Negative	‒	Negative	‒	‒	‒	‒	‒	‒	‒	‒	‒	‒	‒	‒	‒	‒	Negative	‒	‒	‒	‒	‒	Negative	‒	‒	‒	Negative
PT773	Faunia	Madrid	Spain	Ring-tailed lemur	Lemur catta	Lemur	20.12.2020	2	Fresh	Unknown	Unknown	Negative	‒	‒	‒	‒	‒	‒	‒	Negative	‒	Negative	‒	Negative	‒	‒	‒	‒	‒	‒	‒	‒	‒	‒	‒	‒	‒	‒	Positive	ST3	Unknown	Unknown	98	No	Negative	‒	‒	‒	Dubious
PT774	Faunia	Madrid	Spain	Ring-tailed lemur	Lemur catta	Lemur	20.12.2020	2	Fresh	Unknown	Unknown	Negative	‒	‒	‒	‒	‒	‒	‒	Negative	‒	Negative	‒	Negative	‒	‒	‒	‒	‒	‒	‒	‒	‒	‒	‒	‒	‒	‒	Positive	ST5	17	None	100	Yes	Negative	‒	‒	‒	Dubious
PT775	Faunia	Madrid	Spain	Ring-tailed lemur	Lemur catta	Lemur	20.12.2020	2	Fresh	Unknown	Unknown	Negative	‒	‒	‒	‒	‒	‒	‒	Negative	‒	Negative	‒	Negative	‒	‒	‒	‒	‒	‒	‒	‒	‒	‒	‒	‒	‒	‒	Dubious	Untypable	–	–	–	–	Negative	‒	‒	‒	Dubious
PT776	Faunia	Madrid	Spain	Ring-tailed lemur	Lemur catta	Lemur	20.12.2020	2	Fresh	Unknown	Unknown	Negative	‒	‒	‒	‒	‒	‒	‒	Negative	‒	Negative	‒	Negative	‒	‒	‒	‒	‒	‒	‒	‒	‒	‒	‒	‒	‒	‒	Negative	‒	‒	‒	‒	‒	Negative	‒	‒	‒	Negative
PT777	Faunia	Madrid	Spain	Ring-tailed lemur	Lemur catta	Lemur	20.12.2020	2	Fresh	Unknown	Unknown	Negative	‒	‒	‒	‒	‒	‒	‒	Negative	‒	Negative	‒	Negative	‒	‒	‒	‒	‒	‒	‒	‒	‒	‒	‒	‒	‒	‒	Dubious	Untypable	–	–	–	–	Negative	‒	‒	‒	Negative
PT778	Faunia	Madrid	Spain	Ring-tailed lemur	Lemur catta	Lemur	20.12.2020	2	Fresh	Unknown	Unknown	Negative	‒	‒	‒	‒	‒	‒	‒	Negative	‒	Negative	‒	Negative	‒	‒	‒	‒	‒	‒	‒	‒	‒	‒	‒	‒	‒	‒	Negative	‒	‒	‒	‒	‒	Negative	‒	‒	‒	Negative
PT779	Wilhelma Zoological-Botanical Garden	Sttutgart	Germany	Javan langur	Trachypithecus auratus	Trachypithecus	23.03.2021	2	Fresh	Unknown	Unknown	Negative	‒	‒	‒	‒	‒	‒	‒	Negative	‒	Negative	‒	Negative	‒	‒	‒	‒	‒	‒	‒	‒	‒	‒	‒	‒	‒	‒	Positive	ST13	159?	Unknown	99	Yes	Negative	‒	‒	‒	Negative
PT780	Wilhelma Zoological-Botanical Garden	Sttutgart	Germany	Gelada baboon	Theropithecus gelada	Theropithecus	23.03.2021	2	Frozen -20 C	Unknown	Unknown	Negative	‒	‒	‒	‒	‒	‒	‒	Negative	‒	Negative	‒	Negative	‒	‒	‒	‒	‒	‒	‒	‒	‒	‒	‒	‒	‒	‒	Dubious	Untypable		‒	‒	‒	Negative	‒	‒	‒	Negative
PT781	Wilhelma Zoological-Botanical Garden	Sttutgart	Germany	White-bellied spider monkey	Ateles hybridus	Ateles	23.03.2021	2	Frozen -20 C	Unknown	Unknown	Negative	‒	‒	‒	‒	‒	‒	‒	Negative	‒	Negative	‒	Negative	‒	‒	‒	‒	‒	‒	‒	‒	‒	‒	‒	‒	‒	‒	Negative	‒		‒	‒	‒	Negative	‒	‒	‒	Negative
PT782	Wilhelma Zoological-Botanical Garden	Sttutgart	Germany	Lar gibbon	Hylobates lar	Hylobates	23.03.2021	2	Frozen -20 C	Unknown	Unknown	Negative	‒	‒	‒	‒	‒	‒	‒	Negative	‒	Negative	‒	Negative	‒	‒	‒	‒	‒	‒	‒	‒	‒	‒	‒	‒	‒	‒	Positive	ST3	34	None	100	Yes	Negative	‒	‒	‒	Negative
PT783	Wilhelma Zoological-Botanical Garden	Sttutgart	Germany	Japanese macaque	Macaca fuscata	Macaca	23.03.2021	2	Frozen -20 C	Unknown	Unknown	Negative	‒	‒	‒	‒	‒	‒	‒	Negative	‒	Negative	‒	Positive	35.8	Not done	‒	‒	‒	Not done	‒	‒	‒	Not done	‒	‒	‒	Unknown	Negative	‒		‒	‒	‒	Negative	‒	‒	‒	Negative
PT784	Wilhelma Zoological-Botanical Garden	Sttutgart	Germany	Goeldi's marmoset	Callimico goeldii	Callimico	29.03.2021	2	Frozen -20 C	Unknown	Unknown	Negative	‒	‒	‒	‒	‒	‒	‒	Negative	‒	Negative	‒	Negative	‒	‒	‒	‒	‒	‒	‒	‒	‒	‒	‒	‒	‒	‒	Negative	‒		‒	‒	‒	Negative	‒	‒	‒	Negative
PT785	Wilhelma Zoological-Botanical Garden	Sttutgart	Germany	Golden-headed lion tamarin	Leontopithecus chrysomelas	Leontopithecus	29.03.2021	2	Frozen -20 C	Unknown	Unknown	Negative	‒	‒	‒	‒	‒	‒	‒	Negative	‒	Negative	‒	Negative	‒	‒	‒	‒	‒	‒	‒	‒	‒	‒	‒	‒	‒	‒	Negative	‒		‒	‒	‒	Negative	‒	‒	‒	Negative
PT786	Wilhelma Zoological-Botanical Garden	Sttutgart	Germany	White-faced saki	Pithecia pithecia	Pithecia	29.03.2021	2	Frozen -20 C	Unknown	Unknown	Negative	‒	‒	‒	‒	‒	‒	‒	Negative	‒	Negative	‒	Positive	36.5	Not done	‒	‒	‒	Not done	‒	‒	‒	Not done	‒	‒	‒	Unknown	Negative	‒		‒	‒	‒	Negative	‒	‒	‒	Negative
PT787	Wilhelma Zoological-Botanical Garden	Sttutgart	Germany	Black howler	Alouatta caraya	Alouatta	29.03.2021	2	Frozen -20 C	Unknown	Unknown	Negative	‒	‒	‒	‒	‒	‒	‒	Negative	‒	Negative	‒	Positive	41.1	Not done	‒	‒	‒	Not done	‒	‒	‒	Not done	‒	‒	‒	Unknown	Negative	‒		‒	‒	‒	Negative	‒	‒	‒	Negative
PT788	Wilhelma Zoological-Botanical Garden	Sttutgart	Germany	Pygmy marmoset	Callithrix pygmaea	Callithrix	29.03.2021	2	Frozen -20 C	Unknown	Unknown	Negative	‒	‒	‒	‒	‒	‒	‒	Negative	‒	Negative	‒	Negative	‒	‒	‒	‒	‒	‒	‒	‒	‒	‒	‒	‒	‒	‒	Negative	‒		‒	‒	‒	Negative	‒	‒	‒	Negative
PT789	Wilhelma Zoological-Botanical Garden	Sttutgart	Germany	Black howler	Alouatta caraya	Alouatta	01.04.2021	2	Frozen -20 C	Unknown	Unknown	Negative	‒	‒	‒	‒	‒	‒	‒	Negative	‒	Negative	‒	Negative	‒	‒	‒	‒	‒	‒	‒	‒	‒	‒	‒	‒	‒	‒	Negative	‒		‒	‒	‒	Negative	‒	‒	‒	Negative
PT790	Wilhelma Zoological-Botanical Garden	Sttutgart	Germany	Black-capped squirrel monkey	Saimiri boliviensis	Saimiri	25.03.2021	2	Frozen -20 C	Unknown	Unknown	Negative	‒	‒	‒	‒	‒	‒	‒	Negative	‒	Negative	‒	Negative	‒	‒	‒	‒	‒	‒	‒	‒	‒	‒	‒	‒	‒	‒	Negative	‒		‒	‒	‒	Negative	‒	‒	‒	Negative
PT791	Wilhelma Zoological-Botanical Garden	Sttutgart	Germany	Sumatran orangutan	Pongo abelii	Pongo	04.05.2021	2	Frozen -20 C	Unknown	Unknown	Negative	‒	‒	‒	‒	‒	‒	‒	Negative	‒	Negative	‒	Negative	‒	‒	‒	‒	‒	‒	‒	‒	‒	‒	‒	‒	‒	‒	Negative	‒		‒	‒	‒	Negative	‒	‒	‒	Negative
PT792	Wilhelma Zoological-Botanical Garden	Sttutgart	Germany	Sumatran orangutan	Pongo abelii	Pongo	04.05.2021	2	Frozen -20 C	Unknown	Unknown	Negative	‒	‒	‒	‒	‒	‒	‒	Negative	‒	Negative	‒	Positive	35.5	Not done	‒	‒	‒	Not done	‒	‒	‒	Not done	‒	‒	‒	Unknown	Dubious	Untypable		‒	‒	‒	Negative	‒	‒	‒	Negative
PT793	Wilhelma Zoological-Botanical Garden	Sttutgart	Germany	Western lowland gorilla	Gorilla gorilla gorilla	Gorilla	04.05.2021	2	Frozen -20 C	Unknown	Unknown	Negative	‒	‒	‒	‒	‒	‒	‒	Negative	‒	Negative	‒	Positive	36.6	Not done	‒	‒	‒	Not done	‒	‒	‒	Not done	‒	‒	‒	Unknown	Negative	‒		‒	‒	‒	Negative	‒	‒	‒	Dubious
PT794	Wilhelma Zoological-Botanical Garden	Sttutgart	Germany	Western lowland gorilla	Gorilla gorilla gorilla	Gorilla	04.05.2021	2	Frozen -20 C	Unknown	Unknown	Negative	‒	‒	‒	‒	‒	‒	‒	Negative	‒	Negative	‒	Negative	‒	‒	‒	‒	‒	‒	‒	‒	‒	‒	‒	‒	‒	‒	Negative	‒		‒	‒	‒	Negative	‒	‒	‒	Negative
PT795	Wilhelma Zoological-Botanical Garden	Sttutgart	Germany	Western lowland gorilla	Gorilla gorilla gorilla	Gorilla	04.05.2021	2	Frozen -20 C	Unknown	Unknown	Negative	‒	‒	‒	‒	‒	‒	‒	Negative	‒	Negative	‒	Negative	‒	‒	‒	‒	‒	‒	‒	‒	‒	‒	‒	‒	‒	‒	Negative	‒		‒	‒	‒	Negative	‒	‒	‒	Dubious
PT796	Wilhelma Zoological-Botanical Garden	Sttutgart	Germany	Western lowland gorilla	Gorilla gorilla gorilla	Gorilla	04.05.2021	2	Frozen -20 C	Unknown	Unknown	Negative	‒	‒	‒	‒	‒	‒	‒	Negative	‒	Negative	‒	Positive	40.2	Not done	‒	‒	‒	Not done	‒	‒	‒	Not done	‒	‒	‒	Unknown	Negative	‒		‒	‒	‒	Negative	‒	‒	‒	Negative
PT797	Wilhelma Zoological-Botanical Garden	Sttutgart	Germany	Western lowland gorilla	Gorilla gorilla gorilla	Gorilla	04.05.2021	2	Frozen -20 C	Unknown	Unknown	Negative	‒	‒	‒	‒	‒	‒	‒	Negative	‒	Negative	‒	Positive	34.2	Not done	‒	‒	‒	Not done	‒	‒	‒	Not done	‒	‒	‒	Unknown	Negative	‒		‒	‒	‒	Negative	‒	‒	‒	Negative
PT798	Wilhelma Zoological-Botanical Garden	Sttutgart	Germany	Western lowland gorilla	Gorilla gorilla gorilla	Gorilla	04.05.2021	2	Frozen -20 C	Unknown	Unknown	Negative	‒	‒	‒	‒	‒	‒	‒	Negative	‒	Negative	‒	Negative	‒	‒	‒	‒	‒	‒	‒	‒	‒	‒	‒	‒	‒	‒	Negative	‒		‒	‒	‒	Negative	‒	‒	‒	Negative
PT799	Wilhelma Zoological-Botanical Garden	Sttutgart	Germany	Western lowland gorilla	Gorilla gorilla gorilla	Gorilla	04.05.2021	2	Frozen -20 C	Unknown	Unknown	Negative	‒	‒	‒	‒	‒	‒	‒	Negative	‒	Negative	‒	Negative	‒	‒	‒	‒	‒	‒	‒	‒	‒	‒	‒	‒	‒	‒	Negative	‒		‒	‒	‒	Negative	‒	‒	‒	Dubious
PT800	Wilhelma Zoological-Botanical Garden	Sttutgart	Germany	Bonobo	Pan paniscus	Pan	04.05.2021	2	Frozen -20 C	Unknown	Unknown	Negative	‒	‒	‒	‒	‒	‒	‒	Negative	‒	Negative	‒	Negative	‒	‒	‒	‒	‒	‒	‒	‒	‒	‒	‒	‒	‒	‒	Negative	‒		‒	‒	‒	Negative	‒	‒	‒	Negative
PT801	Wilhelma Zoological-Botanical Garden	Sttutgart	Germany	Bonobo	Pan paniscus	Pan	04.05.2021	2	Frozen -20 C	Unknown	Unknown	Negative	‒	‒	‒	‒	‒	‒	‒	Negative	‒	Negative	‒	Positive	39.5	Not done	‒	‒	‒	Not done	‒	‒	‒	Not done	‒	‒	‒	Unknown	Positive	ST3	34	None	99	Yes	Negative	‒	‒	‒	Negative
PT802	Wilhelma Zoological-Botanical Garden	Sttutgart	Germany	Bonobo	Pan paniscus	Pan	04.05.2021	2	Frozen -20 C	Unknown	Unknown	Negative	‒	‒	‒	‒	‒	‒	‒	Negative	‒	Negative	‒	Positive	27.6	Negative	‒	‒	‒	Negative	‒	‒	‒	Negative	‒	‒	‒	Unknown	Negative	‒		‒	‒	‒	Negative	‒	‒	‒	Negative
PT803	Wilhelma Zoological-Botanical Garden	Sttutgart	Germany	Bonobo	Pan paniscus	Pan	04.05.2021	2	Frozen -20 C	Unknown	Unknown	Negative	‒	‒	‒	‒	‒	‒	‒	Negative	‒	Negative	‒	Negative	‒	‒	‒	‒	‒	‒	‒	‒	‒	‒	‒	‒	‒	‒	Negative	‒		‒	‒	‒	Negative	‒	‒	‒	Negative
PT804	Wilhelma Zoological-Botanical Garden	Sttutgart	Germany	Bonobo	Pan paniscus	Pan	04.05.2021	2	Frozen -20 C	Unknown	Unknown	Negative	‒	‒	‒	‒	‒	‒	‒	Negative	‒	Negative	‒	Negative	‒	‒	‒	‒	‒	‒	‒	‒	‒	‒	‒	‒	‒	‒	Negative	‒		‒	‒	‒	Negative	‒	‒	‒	Dubious
PT805	Wilhelma Zoological-Botanical Garden	Sttutgart	Germany	Bonobo	Pan paniscus	Pan	04.05.2021	2	Frozen -20 C	Unknown	Unknown	Negative	‒	‒	‒	‒	‒	‒	‒	Negative	‒	Negative	‒	Negative	‒	‒	‒	‒	‒	‒	‒	‒	‒	‒	‒	‒	‒	‒	Negative	‒		‒	‒	‒	Negative	‒	‒	‒	Negative
PT806	Wilhelma Zoological-Botanical Garden	Sttutgart	Germany	Bonobo	Pan paniscus	Pan	04.05.2021	2	Frozen -20 C	Unknown	Unknown	Negative	‒	‒	‒	‒	‒	‒	‒	Negative	‒	Negative	‒	Negative	‒	‒	‒	‒	‒	‒	‒	‒	‒	‒	‒	‒	‒	‒	Negative	‒		‒	‒	‒	Negative	‒	‒	‒	Negative
PT 807	La Vallée de Singes	Romagne	France	White-faced saki	Pithecia pithecia	Pithecia	26.08.2021	2	Frozen -20 C	Unknown	Unknown	Negative	‒	‒	‒	‒	‒	‒	‒	Negative	‒	Negative	‒	Negative	‒	‒	‒	‒	‒	‒	‒	‒	‒	‒	‒	‒	‒	‒	Negative	‒		‒	‒	‒	Negative	‒	‒	‒	Negative
PT 808	La Vallée de Singes	Romagne	France	Red-handed tamarin	Saguinus midas	Saguinus	26.08.2021	2	Frozen -20 C	Unknown	Unknown	Negative	‒	‒	‒	‒	‒	‒	‒	Negative	‒	Negative	‒	Negative	‒	‒	‒	‒	‒	‒	‒	‒	‒	‒	‒	‒	‒	‒	Negative	‒		‒	‒	‒	Positive	CM18	None	Yes	Negative
PT 809	La Vallée de Singes	Romagne	France	Buff-headed capuchin	Sapajus xanthosternos	Sapajus	26.08.2021	2	Frozen -20 C	Unknown	Unknown	Negative	‒	‒	‒	‒	‒	‒	‒	Negative	‒	Negative	‒	Negative	‒	‒	‒	‒	‒	‒	‒	‒	‒	‒	‒	‒	‒	‒	Negative	‒		‒	‒	‒	Negative	‒	‒	‒	Negative
PT 810	La Vallée de Singes	Romagne	France	Brown spider monkey	Ateles hybridus	Ateles	26.08.2021	2	Frozen -20 C	Unknown	Unknown	Negative	‒	‒	‒	‒	‒	‒	‒	Negative	‒	Negative	‒	Negative	‒	‒	‒	‒	‒	‒	‒	‒	‒	‒	‒	‒	‒	‒	Negative	‒		‒	‒	‒	Negative	‒	‒	‒	Negative
PT 811	La Vallée de Singes	Romagne	France	Common marmoset	Callithrix jacchus	Callithrix	26.08.2021	2	Frozen -20 C	Unknown	Unknown	Negative	‒	‒	‒	‒	‒	‒	‒	Negative	‒	Negative	‒	Negative	‒	‒	‒	‒	‒	‒	‒	‒	‒	‒	‒	‒	‒	‒	Negative	‒		‒	‒	‒	Negative	‒	‒	‒	Negative
PT 812	La Vallée de Singes	Romagne	France	Silvery marmoset	Mico argentatus	Mico	26.08.2021	2	Frozen -20 C	Unknown	Unknown	Negative	‒	‒	‒	‒	‒	‒	‒	Negative	‒	Negative	‒	Negative	‒	‒	‒	‒	‒	‒	‒	‒	‒	‒	‒	‒	‒	‒	Negative	‒		‒	‒	‒	Negative	‒	‒	‒	Negative
PT 813	La Vallée de Singes	Romagne	France	Coppery titi	Plecturocebus cupreus	Plecturocebus	26.08.2021	2	Frozen -20 C	Unknown	Unknown	Negative	‒	‒	‒	‒	‒	‒	‒	Negative	‒	Negative	‒	Negative	‒	‒	‒	‒	‒	‒	‒	‒	‒	‒	‒	‒	‒	‒	Dubious	Untypable		‒	‒	‒	Negative	‒	‒	‒	Negative
PT 814	La Vallée de Singes	Romagne	France	Buff-cheeked gibbon	Nomascus siki	Nomascus	26.08.2021	2	Frozen -20 C	Unknown	Unknown	Negative	‒	‒	‒	‒	‒	‒	‒	Negative	‒	Negative	‒	Negative	‒	‒	‒	‒	‒	‒	‒	‒	‒	‒	‒	‒	‒	‒	Dubious	Untypable		‒	‒	‒	Negative	‒	‒	‒	Negative
PT 815	La Vallée de Singes	Romagne	France	Roloway monkey	Cercopithecus roloway	Cercopithecus	26.08.2021	2	Frozen -20 C	Unknown	Unknown	Negative	‒	‒	‒	‒	‒	‒	‒	Negative	‒	Negative	‒	Negative	‒	‒	‒	‒	‒	‒	‒	‒	‒	‒	‒	‒	‒	‒	Dubious	Untypable		‒	‒	‒	Negative	‒	‒	‒	Negative
PT 816	La Vallée de Singes	Romagne	France	Mandrill	Mandrillus sphinx	Mandrillus	26.08.2021	2	Frozen -20 C	Unknown	Unknown	Negative	‒	‒	‒	‒	‒	‒	‒	Negative	‒	Negative	‒	Negative	‒	‒	‒	‒	‒	‒	‒	‒	‒	‒	‒	‒	‒	‒	Dubious	Untypable		‒	‒	‒	Negative	‒	‒	‒	Negative
PT 817	La Vallée de Singes	Romagne	France	Pileated gibbon	Hylobates pileatus	Hylobates	26.08.2021	2	Frozen -20 C	Unknown	Unknown	Negative	‒	‒	‒	‒	‒	‒	‒	Negative	‒	Negative	‒	Positive	35.6	Not done	‒	‒	‒	Not done	‒	‒	‒	Not done	‒	‒	‒	Unknown	Negative	‒		‒	‒	‒	Negative	‒	‒	‒	Negative
PT 818	La Vallée de Singes	Romagne	France	Ring- tailed lemur	Lemur catta	Lemur	26.08.2021	2	Frozen -20 C	Unknown	Unknown	Dubious	‒	‒	‒	‒	‒	‒	‒	Negative	‒	Negative	‒	Negative	‒	‒	‒	‒	‒	‒	‒	‒	‒	‒	‒	‒	‒	‒	Negative	‒		‒	‒	‒	Negative	‒	‒	‒	Negative
PT 819	La Vallée de Singes	Romagne	France	Red-faced spider monkey	Ateles paniscus	Ateles	26.08.2021	2	Frozen -20 C	Unknown	Unknown	Negative	‒	‒	‒	‒	‒	‒	‒	Negative	‒	Negative	‒	Negative	‒	‒	‒	‒	‒	‒	‒	‒	‒	‒	‒	‒	‒	‒	Negative	‒		‒	‒	‒	Negative	‒	‒	‒	Negative
PT 820	La Vallée de Singes	Romagne	France	Ruffed lemur (black and white, white be	Varecia sp.	Varecia	26.08.2021	2	Frozen -20 C	Unknown	Unknown	Negative	‒	‒	‒	‒	‒	‒	‒	Negative	‒	Negative	‒	Negative	‒	‒	‒	‒	‒	‒	‒	‒	‒	‒	‒	‒	‒	‒	Negative	‒		‒	‒	‒	Negative	‒	‒	‒	Negative
PT 821	La Vallée de Singes	Romagne	France	Crowned lemur	Eulemur coronatus	Eulemur	26.08.2021	2	Frozen -20 C	Unknown	Unknown	Negative	‒	‒	‒	‒	‒	‒	‒	Negative	‒	Negative	‒	Negative	‒	‒	‒	‒	‒	‒	‒	‒	‒	‒	‒	‒	‒	‒	Negative	‒		‒	‒	‒	Negative	‒	‒	‒	Negative
PT 822	La Vallée de Singes	Romagne	France	Bonobo	Pan paniscus	Pan	26.08.2021	2	Frozen -20 C	Unknown	Unknown	Negative	‒	‒	‒	‒	‒	‒	‒	Negative	‒	Negative	‒	Negative	‒	‒	‒	‒	‒	‒	‒	‒	‒	‒	‒	‒	‒	‒	Negative	‒		‒	‒	‒	Negative	‒	‒	‒	Negative
PT 823	La Vallée de Singes	Romagne	France	Bonobo	Pan paniscus	Pan	26.08.2021	2	Frozen -20 C	Unknown	Unknown	Negative	‒	‒	‒	‒	‒	‒	‒	Negative	‒	Negative	‒	Negative	‒	‒	‒	‒	‒	‒	‒	‒	‒	‒	‒	‒	‒	‒	Negative	‒		‒	‒	‒	Negative	‒	‒	‒	Negative
PT 824	La Vallée de Singes	Romagne	France	Buff-headed capuchin	Sapajus xanthosternos	Sapajus	26.08.2021	2	Frozen -20 C	Unknown	Unknown	Negative	‒	‒	‒	‒	‒	‒	‒	Negative	‒	Negative	‒	Negative	‒	‒	‒	‒	‒	‒	‒	‒	‒	‒	‒	‒	‒	‒	Negative	‒		‒	‒	‒	Negative	‒	‒	‒	Negative
PT 825	La Vallée de Singes	Romagne	France	Peruvian squirrel monkey	Saimiri boliviensis peruviensis	Saimiri	26.08.2021	2	Frozen -20 C	Unknown	Unknown	Negative	‒	‒	‒	‒	‒	‒	‒	Negative	‒	Negative	‒	Positive	34.5	Not done	‒	‒	‒	Not done	‒	‒	‒	Not done	‒	‒	‒	Unknown	Negative	‒		‒	‒	‒	Negative	‒	‒	‒	Negative
PT 826	La Vallée de Singes	Romagne	France	Brown woolly monkey	Lagothrix lagotricha	Lagothrix	26.08.2021	2	Frozen -20 C	Unknown	Unknown	Negative	‒	‒	‒	‒	‒	‒	‒	Negative	‒	Negative	‒	Negative	‒	‒	‒	‒	‒	‒	‒	‒	‒	‒	‒	‒	‒	‒	Negative	‒		‒	‒	‒	Negative	‒	‒	‒	Negative
PT 827	La Vallée de Singes	Romagne	France	Golden-headed lion tamarin	Leontopithecus chrysomelas	Leontopithecus	26.08.2021	2	Frozen -20 C	Unknown	Unknown	Negative	‒	‒	‒	‒	‒	‒	‒	Negative	‒	Negative	‒	Negative	‒	‒	‒	‒	‒	‒	‒	‒	‒	‒	‒	‒	‒	‒	Negative	‒		‒	‒	‒	Negative	‒	‒	‒	Negative
PT 828	La Vallée de Singes	Romagne	France	Black lemur	Eulemur macaco	Eulemur	26.08.2021	2	Frozen -20 C	Unknown	Unknown	Negative	‒	‒	‒	‒	‒	‒	‒	Negative	‒	Negative	‒	Negative	‒	‒	‒	‒	‒	‒	‒	‒	‒	‒	‒	‒	‒	‒	Negative	‒		‒	‒	‒	Negative	‒	‒	‒	Negative
PT 829	La Vallée de Singes	Romagne	France	Red-bellied lemur	Eulemur rubriventer	Eulemur	26.08.2021	2	Frozen -20 C	Unknown	Unknown	Negative	‒	‒	‒	‒	‒	‒	‒	Negative	‒	Negative	‒	Negative	‒	‒	‒	‒	‒	‒	‒	‒	‒	‒	‒	‒	‒	‒	Negative	‒		‒	‒	‒	Negative	‒	‒	‒	Negative
PT 830	La Vallée de Singes	Romagne	France	Pygmy marmoset	Cebuella pygmaea	Cebuella	26.08.2021	2	Frozen -20 C	Unknown	Unknown	Negative	‒	‒	‒	‒	‒	‒	‒	Negative	‒	Negative	‒	Positive	27.9	Positive	BIV	T387Y, C468Y	Yes	Negative	‒	‒	‒	Negative	‒	‒	‒	BIV	Negative	‒		‒	‒	‒	Negative	‒	‒	‒	Negative
PT 831	La Vallée de Singes	Romagne	France	Coppery titi	Plecturocebus cupreus	Plecturocebus	26.08.2021	2	Frozen -20 C	Unknown	Unknown	Negative	‒	‒	‒	‒	‒	‒	‒	Negative	‒	Negative	‒	Negative	‒	‒	‒	‒	‒	‒	‒	‒	‒	‒	‒	‒	‒	‒	Negative	‒		‒	‒	‒	Negative	‒	‒	‒	Negative
PT 832	La Vallée de Singes	Romagne	France	Bearded- emperor tamarin	Saguinus imperator subgrisescens	Saguinus	26.08.2021	2	Frozen -20 C	Unknown	Unknown	Negative	‒	‒	‒	‒	‒	‒	‒	Negative	‒	Negative	‒	Negative	‒	‒	‒	‒	‒	‒	‒	‒	‒	‒	‒	‒	‒	‒	Negative	‒		‒	‒	‒	Negative	‒	‒	‒	Negative
PT 833	La Vallée de Singes	Romagne	France	Pygmy marmoset	Cebuella pygmaea	Cebuella	26.08.2021	2	Frozen -20 C	Unknown	Unknown	Negative	‒	‒	‒	‒	‒	‒	‒	Negative	‒	Negative	‒	Negative	‒	‒	‒	‒	‒	‒	‒	‒	‒	‒	‒	‒	‒	‒	Negative	‒		‒	‒	‒	Negative	‒	‒	‒	Negative
PT 834	La Vallée de Singes	Romagne	France	Gelada baboon	Theropithecus gelada	Theropithecus	26.08.2021	2	Frozen -20 C	Unknown	Unknown	Negative	‒	‒	‒	‒	‒	‒	‒	Negative	‒	Negative	‒	Negative	‒	‒	‒	‒	‒	‒	‒	‒	‒	‒	‒	‒	‒	‒	Negative	‒		‒	‒	‒	Negative	‒	‒	‒	Negative
PT 835	La Vallée de Singes	Romagne	France	Golden lion tamarin	Leontopithecus rosalia	Leontopithecus	26.08.2021	2	Frozen -20 C	Unknown	Unknown	Negative	‒	‒	‒	‒	‒	‒	‒	Negative	‒	Negative	‒	Negative	‒	‒	‒	‒	‒	‒	‒	‒	‒	‒	‒	‒	‒	‒	Negative	‒		‒	‒	‒	Negative	‒	‒	‒	Negative
PT 836	La Vallée de Singes	Romagne	France	White-faced saki	Pithecia pithecia	Pithecia	26.08.2021	2	Frozen -20 C	Unknown	Unknown	Negative	‒	‒	‒	‒	‒	‒	‒	Negative	‒	Negative	‒	Negative	‒	‒	‒	‒	‒	‒	‒	‒	‒	‒	‒	‒	‒	‒	Dubious	Untypable		‒	‒	‒	Negative	‒	‒	‒	Negative
PT 837	La Vallée de Singes	Romagne	France	Black howler	Alouatta caraya	Alouatta	26.08.2021	2	Frozen -20 C	Unknown	Unknown	Negative	‒	‒	‒	‒	‒	‒	‒	Negative	‒	Positive	33.6	Negative	‒	‒	‒	‒	‒	‒	‒	‒	‒	‒	‒	‒	‒	‒	Negative	‒		‒	‒	‒	Negative	‒	‒	‒	Negative
PT 838	La Vallée de Singes	Romagne	France	White-fronted marmoset	Callithrix geoffroyi	Callithrix	26.08.2021	2	Frozen -20 C	Unknown	Unknown	Negative	‒	‒	‒	‒	‒	‒	‒	Negative	‒	Negative	‒	Positive	34.3	Not done	‒	‒	‒	Not done	‒	‒	‒	Not done	‒	‒	‒	Unknown	Negative	‒		‒	‒	‒	Negative	‒	‒	‒	Negative
PT 839	La Vallée de Singes	Romagne	France	Peruvian squirrel monkey	Saimiri boliviensis peruviensis	Saimiri	26.08.2021	2	Frozen -20 C	Unknown	Unknown	Negative	‒	‒	‒	‒	‒	‒	‒	Negative	‒	Negative	‒	Negative	‒	‒	‒	‒	‒	‒	‒	‒	‒	‒	‒	‒	‒	‒	Negative	‒		‒	‒	‒	Negative	‒	‒	‒	Negative
PT 840	La Vallée de Singes	Romagne	France	Coppery titi	Plecturocebus cupreus	Plecturocebus	26.08.2021	2	Frozen -20 C	Unknown	Unknown	Negative	‒	‒	‒	‒	‒	‒	‒	Negative	‒	Negative	‒	Negative	‒	‒	‒	‒	‒	‒	‒	‒	‒	‒	‒	‒	‒	‒	Dubious	Untypable		‒	‒	‒	Negative	‒	‒	‒	Negative
PT 841	La Vallée de Singes	Romagne	France	Common marmoset	Callithrix jacchus	Callithrix	26.08.2021	2	Frozen -20 C	Unknown	Unknown	Negative	‒	‒	‒	‒	‒	‒	‒	Negative	‒	Negative	‒	Negative	‒	‒	‒	‒	‒	‒	‒	‒	‒	‒	‒	‒	‒	‒	Negative	‒		‒	‒	‒	Negative	‒	‒	‒	Negative
PT 842	La Vallée de Singes	Romagne	France	White throated capuchin	Cebus capucinus	Cebus	26.08.2021	2	Frozen -20 C	Unknown	Unknown	Negative	‒	‒	‒	‒	‒	‒	‒	Negative	‒	Negative	‒	Negative	‒	‒	‒	‒	‒	‒	‒	‒	‒	‒	‒	‒	‒	‒	Negative	‒		‒	‒	‒	Negative	‒	‒	‒	Negative
PT 843	La Vallée de Singes	Romagne	France	Western lowland gorilla	Gorilla gorilla gorilla	Gorilla	26.08.2021	2	Frozen -20 C	Unknown	Unknown	Negative	‒	‒	‒	‒	‒	‒	‒	Negative	‒	Negative	‒	Negative	‒	‒	‒	‒	‒	‒	‒	‒	‒	‒	‒	‒	‒	‒	Negative	‒		‒	‒	‒	Negative	‒	‒	‒	Negative
PT 844	La Vallée de Singes	Romagne	France	Eastern black and white colobus	Colobus guereza	Colobus	26.08.2021	2	Frozen -20 C	Unknown	Unknown	Negative	‒	‒	‒	‒	‒	‒	‒	Negative	‒	Negative	‒	Negative	‒	‒	‒	‒	‒	‒	‒	‒	‒	‒	‒	‒	‒	‒	Negative	‒		‒	‒	‒	Negative	‒	‒	‒	Negative
PT 845	La Vallée de Singes	Romagne	France	Western chimpanzee	Pan troglodytes verus	Pan	26.08.2021	2	Frozen -20 C	Unknown	Unknown	Negative	‒	‒	‒	‒	‒	‒	‒	Negative	‒	Negative	‒	Negative	‒	‒	‒	‒	‒	‒	‒	‒	‒	‒	‒	‒	‒	‒	Negative	‒		‒	‒	‒	Negative	‒	‒	‒	Negative
PT 846	La Vallée de Singes	Romagne	France	Barbary ape	Macaca sylvanus	Macaca	26.08.2021	2	Frozen -20 C	Unknown	Unknown	Negative	‒	‒	‒	‒	‒	‒	‒	Negative	‒	Negative	‒	Negative	‒	‒	‒	‒	‒	‒	‒	‒	‒	‒	‒	‒	‒	‒	Negative	‒		‒	‒	‒	Negative	‒	‒	‒	Negative
[truncated: 9 more columns]

## Sheet: Table calculations
TABLE 1
			Cryptosporidium spp.		E. histolytica		E. dispar		G. duodenalis		Blastocystis sp.		E. bieneusi		B. coli		T. abrassarti					Cryptosporidium spp.	E. histolytica	E. dispar	G. duodenalis	Blastocystis sp.	E. bieneusi	B. coli	T. abrassarti
Institution	Sampling campaign	Samples (n)	Pos.	%	Pos.	%	Pos.	%	Pos.	%	Pos.	%	Pos.	%	Pos.	%	Pos.	%			Total	0.881057	0	7.9	18.1	20.2643	0.9	1.54185	1.54185
Barcelona Zoo	1	34	0	0	0	0	7	20.5882	14	41.1765	5	14.7059	1	2.94118	0	0	0	0			Wilhelma Zoo	0	0	0	26.1	6.5	0	0	15.2
	2	45	0	0	0	0	14	31.1111	9	20	18	40	0	0	0	0	0	0			La Vallée de Singes	0	0	6	9.5	1.2	2.4	0	0
	Both	79	0	0	0	0	21	26.5823	23	29.1139	23	29.1139	1	1.26582	0	0	0	0			Santillana Zoo	3.48837	0	11.6279	16.2791	22.093	0	0	0
Faunia Zoo	1	38	0	0	0	0	0	0	9	23.6842	6	15.7895	0	0	0	0	0	0			Madrid Zoo	1.07527	0	0	17.2043	40.8602	1.07527	7.52688	0
	2	28	0	0	0	0	0	0	0	0	2	7.14286	0	0	0	0	0	0			Faunia Zoo	0	0	0	13.6364	12.1	0	0	0
	Both	66	0	0	0	0	0	0	9	13.6364	8	12.1212	0	0	0	0	0	0			Barcelona Zoo	0	0	26.5823	29.1139	29.1139	1.26582	0	0
Madrid Zoo	1	62	1	1.6129	0	0	0	0	11	17.7419	25	40.3226	0	0	5	8.06452	0	0
	2	31	0	0	0	0	0	0	5	16.129	13	41.9355	1	3.22581	2	6.45161	0	0
	Both	93	1	1.07527	0	0	0	0	16	17.2043	38	40.8602	1	1.07527	7	7.52688	0	0
Santillana Zoo	1	31	3	9.67742	0	0	2	6.45161	5	16.129	5	16.129	0	0	0	0	0	0
	2	55	0	0	0	0	8	14.5455	9	16.3636	14	25.4545	0	0	0	0	0	0
	Both	86	3	3.48837	0	0	10	11.6279	14	16.2791	19	22.093	0	0	0	0	0	0
La Vallée de Singes	1	44	0	0	0	0	4	9.09091	4	9.09091	1	2.27273	1	2.27273	0	0	0	0
	2	40	0	0	0	0	1	2.5	4	10	0	0	1	2.5	0	0	0	0
	Both	84	0	0	0	0	5	5.95238	8	9.52381	1	1.19048	2	2.38095	0	0	0	0
Wilhelma Zoo	1	18	0	0	0	0	0	0	3	16.6667	0	0	0	0	0	0	4	22.2222
	2	28	0	0	0	0	0	0	9	32.1429	3	10.7143	0	0.0	0	0	3	10.7
	Both	46	0	0	0	0	0	0	12	26.087	3	6.52174	0	0	0	0	7	15.2174
Total		454	4	0.881057	0	0	36	7.92952	82	18.0617	92	20.2643	4	0.881057	7	1.54185	7	1.54185
TABLE 2
			Cryptosporidium spp.		E. histolytica		E. dispar		G. duodenalis		Blastocystis sp.		E. bieneusi		B. coli							Cryptosporidium spp.	E. histolytica	E. dispar	G. duodenalis	Blastocystis sp.	E. bieneusi	B. coli
Institution	Sampling campaign	Samples (n)	Pos.	%	Pos.	%	Pos.	%	Pos.	%	Pos.	%	Pos.	%	Pos.	%					Total	2.85714	0	1.42857	1.42857	25.7143	0	0
Barcelona Zoo	1	5	0	0	0	0	0	0	0	0	2	40	0	0	0	0					La Vallée de Singes	0	0	16.7	0	0	0	0
	2	2	0	0	0	0	0	0	0	0	0	0	0	0	0	0					Santillana Zoo	0	0	0	0	33.3333	0	0
	Both	7	0	0	0	0	0	0	0	0	2	28.5714	0	0	0	0					Madrid Zoo	6.45161	0	0	3.22581	29.0323	0	0
Faunia Zoo	1	6	0	0	0	0	0	0	0	0	2	33.3333	0	0	0	0					Faunia Zoo	0	0	0	0	26.6667	0	0
	2	9	0	0	0	0	0	0	0	0	2	22.2222	0	0	0	0					Barcelona Zoo	0	0	0	0	28.5714	0	0
	Both	15	0	0	0	0	0	0	0	0	4	26.6667	0	0	0	0
Madrid Zoo	1	17	2	11.7647	0	0	0	0	1	5.88235	8	47.0588	0	0	0	0
	2	14	0	0	0	0	0	0	0	0	1	7.14286	0	0	0	0
	Both	31	2	6.45161	0	0	0	0	1	3.22581	9	29.0323	0	0	0	0
Santillana Zoo	1	3	0	0	0	0	0	0	0	0	0	0	0	0	0	0
	2	6	0	0	0	0	0	0	0	0	3	50	0	0	0	0
	Both	9	0	0	0	0	0	0	0	0	3	33.3333	0	0	0	0
La Vallée de Singes	1	6	0	0	0	0	1	16.6667	0	0	0	0	0	0	0	0
	2	2	0	0	0	0	0	0	0	0	0	0	0	0	0	0
	Both	8	0	0	0	0	0	0	0	0	0	0	0	0	0	0
Total		70	2	2.85714	0	0	1	1.42857	1	1.42857	18	25.7143	0	0	0	0
TABLE 3
		Cryptosporidium spp.		E. histolytica		E. dispar		G. duodenalis		Blastocystis sp.		E. bieneusi		B. coli		T. abrassarti
Genus	Samples (n)	Pos.	%	Pos.	%	Pos.	%	Pos.	%	Pos.	%	Pos.	%	Pos.	%	Pos.	%					Cryptosporidium spp.	E. histolytica	E. dispar	G. duodenalis	Blastocystis sp.	E. bieneusi	B. coli	T. abrassarti	0
Alouatta	4	0	0	0	0	1	25	1	25	0	0	0	0	0	0	0	0				Alouatta	0	0	25	25	0	0	0	0
Aotus	6	0	0	0	0	0	0	0	0	1	16.6667	0	0	0	0	0	0				Aotus	0	0	0	0	16.6667	0	0	0
Ateles	10	0	0	0	0	5	50	2	20	2	20	0	0	0	0	0	0				Ateles	0	0	50	20	20	0	0	0
Callicebus	3	0	0	0	0	1	33.3333	0	0	1	33.3333	0	0	0	0	0	0				Callicebus	0	0	33.3333	0	33.3333	0	0	0
Callimico	6	0	0	0	0	0	0	2	33.3333	0	0	0	0	0	0	0	0				Callimico	0	0	0	33.3333	0	0	0	0
Callithrix	11	1	9.09091	0	0	0	0	4	36.3636	0	0	0	0	0	0	0	0				Callithrix	9.1	0	0	36.4	0	0	0	0
Cebuella	7	0	0	0	0	0	0	2	28.5714	0	0	0	0	0	0	0	0				Cebuella	0	0	0	28.5714	0	0	0	0
Cebus	27	0	0	0	0	0	0	3	11.1111	0	0	0	0	0	0	0	0				Cebus	0	0	0	11.1	0	0	0	0
Cercocebus	5	0	0	0	0	3	60	0	0	5	100	0	0	0	0	0	0				Cercocebus	0	0	60	0	100	0	0	0
Cercopithecus	7	0	0	0	0	0	0	0	0	4	57.1429	0	0	0	0	0	0				Cercopithecus	0	0	0	0	57.1	0	0	0
Colobus	13	0	0	0	0	0	0	0	0	10	76.9231	0	0	0	0	0	0				Colobus	0	0	0	0	76.9	0	0	0
Eulemur	12	0	0	0	0	0	0	3	25	0	0	0	0	0	0	0	0				Eulemur	0	0	0	25	0	0	0	0
Galago	2	0	0	0	0	0	0	1	50	0	0	0	0	0	0	0	0				Galago	0	0	0	50	0	0	0	0
Gorilla	56	0	0	0	0	1	1.78571	15	26.7857	5	8.92857	2	3.57143	1	1.78571	2	3.57143				Gorilla	0	0	1.81818	26.8	8.9	3.63636	1.81818	3.63636
Homo	70	2	2.85714	0	0	1	1.42857	1	1.42857	18	25.7143	0	0	0	0	0	0				Homo	2.94118	0	1.4	1.4	25.7	0	0	0
Hylobates	8	0	0	0	0	0	0	1	12.5	2	25	0	0	2	25	0	0				Hylobates	0	0	0	12.5	25	0	25	0
Lagothrix	2	0	0	0	0	0	0	0	0	0	0	0	0	0	0	0	0				Lagothrix	0	0	0	0	0	0	0	0
Lemur	42	0	0	0	0	1	2.38095	16	38.0952	15	35.7143	0	0	0	0	0	0				Lemur	0	0	2.43902	38.1	35.7	0	0	0
Leontopithecus	14	0	0	0	0	1	7.14286	1	7.14286	0	0	0	0	0	0	0	0				Leontopithecus	0	0	7.1	7.1	0	0	0	0
Macaca	13	1	7.69231	0	0	4	30.7692	1	7.69231	8	61.5385	0	0	0	0	0	0				Macaca	7.7	0	30.8	7.7	61.5	0	0	0
Mandrillus	18	0	0	0	0	1	5.55556	1	5.55556	8	44.4444	0	0	0	0	0	0				Mandrillus	0	0	5.6	5.6	44.4	0	0	0
Mico	6	0	0	0	0	0	0	1	16.6667	0	0	0	0	0	0	0	0				Mico	0	0	0	16.7	0	0	0	0
Nomascus	2	0	0	0	0	0	0	0	0	0	0	0	0	0	0	0	0				Nomascus	0	0	0	0	0	0	0	0
Nycticebus	1	0	0	0	0	0	0	0	0	0	0	0	0	0	0	0	0				Nycticebus	0	0	0	0	0	0	0	0
Pan	59	1	1.69492	0	0	3	5.08475	16	27.1186	12	20.339	0	0	4	6.77966	5	8.47458				Pan	1.7	0	5.1	27.1	20.3	0	6.8	8.5
Papio	11	0	0	0	0	0	0	2	18.1818	7	63.6364	0	0	0	0	0	0				Papio	0	0	0	18.1818	63.6364	0	0	0
Perodicticus	1	0	0	0	0	0	0	0	0	1	100	0	0	0	0	0	0				Perodicticus	0	0	0	0	100	0	0	0
Pithecia	10	0	0	0	0	2	20	1	10	0	0	0	0	0	0	0	0				Pithecia	0	0	20	10	0	0	0	0
Plecturocebus	3	0	0	0	0	0	0	0	0	0	0	0	0	0	0	0	0				Plecturocebus	0	0	0	0	0	0	0	0
Pongo	37	0	0	0	0	12	32.4324	4	10.8108	10	27.027	0	0	0	0	0	0				Pongo	0	0	32.4324	10.8108	27	0	0	0
Saguinus	19	1	5.26316	0	0	1	5.26316	3	15.7895	0	0	1	5.26316	0	0	0	0				Saguinus	5.3	0	5.3	15.8	0	5.3	0	0
Saimiri	14	0	0	0	0	0	0	1	7.14286	0	0	1	7.14286	0	0	0	0				Saimiri	0	0	0	7.14286	0	7.14286	0	0
Sapajus	5	0	0	0	0	0	0	0	0	0	0	0	0	0	0	0	0				Sapajus	0	0	0	0	0	0	0	0
Theropithecus	3	0	0	0	0	0	0	0	0	0	0	0	0	0	0	0	0				Theropithecus	0	0	0	0	0	0	0	0
Trachypithecus	1	0	0	0	0	0	0	0	0	1	100	0	0	0	0	0	0				Trachypithecus	0	0	0	0	100	0	0	0
Unknown	2	0	0	0	0	0	0	0	0	0	0	0	0	0	0	0	0				Unknown	0	0	0	0	0	0	0	0
Varecia	14	0	0	0	0	0	0	1	7.14286	0	0	0	0	0	0	0	0				Varecia	0	0	0	7.1	0	0	0	0
Total	524	6	1.14504	0	0	37	7.06107	83	15.8397	110	20.9924	4	0.763359	7	1.33588	7	1.33588				Total	1.1	0	7.1	15.8	21	0.8	1.3	1.3
